# Supplementary material for: Noradrenaline causes a spread of association in the hippocampal cognitive map
Source: Nat Commun. 2026 Mar 14;17:3961. doi: 10.1038/s41467-026-70659-x (PMC7618954; doi:10.1038/s41467-026-70659-x)
Supplement: Supplementary file 4 — Source data [file 41467_2026_70659_MOESM4_ESM.zip]

Archive with 49 entries (48 files):
- Source_data/
- Source_data/Figure1f.csv
- Source_data/Figure1e.csv
- __MACOSX/Source_data/._Figure1e.csv
- Source_data/SuppFigure3c.csv
- Source_data/SuppFigure3b.csv
- Source_data/SuppFigure4b.csv
- Source_data/SuppFigure5f.csv
- Source_data/Figure6a.csv
- Source_data/SuppFigure4c.csv
- Source_data/SuppFigure5e.csv
- Source_data/Figure6b.csv
- Source_data/SuppFigure5d.csv
- Source_data/SuppFigure4d.csv
- Source_data/Figure6f.csv
- Source_data/SuppFigure5c.csv
- Source_data/Figure6e.csv
- Source_data/Figure5i.csv
- Source_data/SuppFigure6c.csv
- Source_data/Figure5d.csv
- Source_data/SuppFigure6b.csv
- Source_data/SuppFigure7d.csv
- Source_data/Figure5g.csv
- Source_data/Figure5f.csv
- Source_data/SuppFigure7a.csv
- Source_data/SuppFigure6d.csv
- Source_data/SuppFigure7b.csv
- Source_data/SuppFigure7c.csv
- Source_data/SuppFigure6g.csv
- Source_data/Figure2c.csv
- Source_data/SuppFigure14a.csv
- __MACOSX/Source_data/._SuppFigure14a.csv
- Source_data/Figure3f.csv
- Source_data/Figure3d.csv
- Source_data/SuppFigure14c.csv
- __MACOSX/Source_data/._SuppFigure14c.csv
- Source_data/SuppFigure14b.csv
- __MACOSX/Source_data/._SuppFigure14b.csv
- Source_data/Figure3e.csv
- Source_data/SuppFigure14f.csv
- __MACOSX/Source_data/._SuppFigure14f.csv
- Source_data/Figure2d.csv
- Source_data/Figure3b.csv
- Source_data/Figure2f.csv
- Source_data/SuppFigure14e.csv
- __MACOSX/Source_data/._SuppFigure14e.csv
- Source_data/SuppFigure14d.csv
- __MACOSX/Source_data/._SuppFigure14d.csv
- Source_data/Figure2g.csv
