# Supplementary material for: Noradrenaline causes a spread of association in the hippocampal cognitive map
Source: Nat Commun. 2026 Mar 14;17:3961. doi: 10.1038/s41467-026-70659-x (PMC7618954; doi:10.1038/s41467-026-70659-x)
Supplement: Supplementary file 4 — Source data [file 41467_2026_70659_MOESM4_ESM.zip › Source_data/Figure1f.csv]

data_drug	data_plac
100	100
95.4545454545455	95.4545454545455
90.9090909090909	100
90.9090909090909	95.4545454545455
100	100
100	95.4545454545455
100	100
100	100
100	100
100	100
95.4545454545455	95.4545454545455
95.4545454545455	100
95.4545454545455	95.4545454545455
100	100
100	90.9090909090909
95.4545454545455	100
95.4545454545455	86.3636363636364
95.4545454545455	100
100	100
100	100
90.9090909090909	100
90.9090909090909	95.4545454545455
