# Supplementary material for: Noradrenaline causes a spread of association in the hippocampal cognitive map
Source: Nat Commun. 2026 Mar 14;17:3961. doi: 10.1038/s41467-026-70659-x (PMC7618954; doi:10.1038/s41467-026-70659-x)
Supplement: Supplementary file 4 — Source data [file 41467_2026_70659_MOESM4_ESM.zip › Source_data/Figure1e.csv]

data_drug_1	data_drug_2	data_drug_3	data_drug_4	data_plac_1	data_plac_2	data_plac_3	data_plac_4
NaN	81.8181818181818	90.9090909090909	100	NaN	63.6363636363636	100	100
63.6363636363636	86.3636363636364	90.9090909090909	95.4545454545455	NaN	77.2727272727273	100	95.4545454545455
77.2727272727273	77.2727272727273	90.9090909090909	90.9090909090909	68.1818181818182	86.3636363636364	90.9090909090909	100
NaN	68.1818181818182	95.4545454545455	90.9090909090909	68.1818181818182	81.8181818181818	100	95.4545454545455
72.7272727272727	68.1818181818182	90.9090909090909	100	59.0909090909091	81.8181818181818	95.4545454545455	100
NaN	77.2727272727273	100	100	59.0909090909091	77.2727272727273	95.4545454545455	95.4545454545455
72.7272727272727	81.8181818181818	90.9090909090909	100	NaN	68.1818181818182	100	100
54.5454545454545	68.1818181818182	100	100	68.1818181818182	86.3636363636364	95.4545454545455	100
45.4545454545455	86.3636363636364	100	100	NaN	68.1818181818182	95.4545454545455	100
68.1818181818182	86.3636363636364	100	100	86.3636363636364	90.9090909090909	81.8181818181818	100
77.2727272727273	86.3636363636364	100	95.4545454545455	NaN	31.8181818181818	90.9090909090909	95.4545454545455
63.6363636363636	90.9090909090909	81.8181818181818	95.4545454545455	72.7272727272727	81.8181818181818	95.4545454545455	100
72.7272727272727	81.8181818181818	90.9090909090909	95.4545454545455	NaN	68.1818181818182	90.9090909090909	95.4545454545455
59.0909090909091	86.3636363636364	95.4545454545455	100	36.3636363636364	86.3636363636364	95.4545454545455	100
63.6363636363636	86.3636363636364	95.4545454545455	100	NaN	68.1818181818182	90.9090909090909	90.9090909090909
59.0909090909091	81.8181818181818	100	95.4545454545455	NaN	54.5454545454545	90.9090909090909	100
90.9090909090909	81.8181818181818	77.2727272727273	95.4545454545455	36.3636363636364	59.0909090909091	90.9090909090909	86.3636363636364
36.3636363636364	86.3636363636364	100	95.4545454545455	77.2727272727273	86.3636363636364	100	100
45.4545454545455	68.1818181818182	90.9090909090909	100	31.8181818181818	86.3636363636364	100	100
NaN	63.6363636363636	100	100	31.8181818181818	77.2727272727273	95.4545454545455	100
45.4545454545455	63.6363636363636	90.9090909090909	90.9090909090909	NaN	63.6363636363636	100	100
NaN	68.1818181818182	90.9090909090909	90.9090909090909	45.4545454545455	81.8181818181818	90.9090909090909	95.4545454545455
