# Supplementary material for: Noradrenaline causes a spread of association in the hippocampal cognitive map
Source: Nat Commun. 2026 Mar 14;17:3961. doi: 10.1038/s41467-026-70659-x (PMC7618954; doi:10.1038/s41467-026-70659-x)
Supplement: Supplementary file 4 — Source data [file 41467_2026_70659_MOESM4_ESM.zip › Source_data/SuppFigure3c.csv]

data_drug	data_plac
22.7272727272727	97.7272727272727
75	29.5454545454545
18.1818181818182	40.9090909090909
68.1818181818182	31.8181818181818
27.2727272727273	27.2727272727273
81.8181818181818	38.6363636363636
40.9090909090909	50
54.5454545454545	68.1818181818182
36.3636363636364	97.7272727272727
68.1818181818182	52.2727272727273
38.6363636363636	47.7272727272727
52.2727272727273	45.4545454545455
43.1818181818182	63.6363636363636
40.9090909090909	31.8181818181818
54.5454545454545	52.2727272727273
45.4545454545455	59.0909090909091
31.8181818181818	47.7272727272727
47.7272727272727	68.1818181818182
47.7272727272727	93.1818181818182
47.7272727272727	27.2727272727273
72.7272727272727	63.6363636363636
34.0909090909091	63.6363636363636
