# Supplementary material for: Noradrenaline causes a spread of association in the hippocampal cognitive map
Source: Nat Commun. 2026 Mar 14;17:3961. doi: 10.1038/s41467-026-70659-x (PMC7618954; doi:10.1038/s41467-026-70659-x)
Supplement: Supplementary file 4 — Source data [file 41467_2026_70659_MOESM4_ESM.zip › Source_data/SuppFigure3b.csv]

data_drug	data_plac
31.8181818181818	86.3636363636364
63.6363636363636	47.7272727272727
38.6363636363636	47.7272727272727
79.5454545454545	34.0909090909091
61.3636363636364	40.9090909090909
84.0909090909091	22.7272727272727
47.7272727272727	56.8181818181818
68.1818181818182	90.9090909090909
52.2727272727273	100
79.5454545454545	43.1818181818182
45.4545454545455	50
54.5454545454545	65.9090909090909
40.9090909090909	77.2727272727273
38.6363636363636	31.8181818181818
59.0909090909091	59.0909090909091
70.4545454545455	65.9090909090909
34.0909090909091	63.6363636363636
43.1818181818182	68.1818181818182
43.1818181818182	90.9090909090909
61.3636363636364	34.0909090909091
56.8181818181818	81.8181818181818
29.5454545454545	68.1818181818182
