# Supplementary material for: Noradrenaline causes a spread of association in the hippocampal cognitive map
Source: Nat Commun. 2026 Mar 14;17:3961. doi: 10.1038/s41467-026-70659-x (PMC7618954; doi:10.1038/s41467-026-70659-x)
Supplement: Supplementary file 4 — Source data [file 41467_2026_70659_MOESM4_ESM.zip › Source_data/SuppFigure4b.csv]

data_drug	data_plac
NaN	1
0.727272727272727	0.727272727272727
0.727272727272727	0.181818181818182
0.727272727272727	0.454545454545455
0.636363636363636	0.545454545454545
1	0.636363636363636
0.454545454545455	0.454545454545455
0.727272727272727	1
0.636363636363636	1
1	0.636363636363636
0.272727272727273	0.545454545454545
0.727272727272727	0.636363636363636
0.545454545454545	0.818181818181818
0.636363636363636	0.454545454545455
0.818181818181818	0.818181818181818
0.818181818181818	1
0.454545454545455	0.545454545454545
0.818181818181818	1
0.727272727272727	0.0909090909090909
0.545454545454545	0.363636363636364
1	1
0.363636363636364	1
