# Supplementary material for: Noradrenaline causes a spread of association in the hippocampal cognitive map
Source: Nat Commun. 2026 Mar 14;17:3961. doi: 10.1038/s41467-026-70659-x (PMC7618954; doi:10.1038/s41467-026-70659-x)
Supplement: Supplementary file 4 — Source data [file 41467_2026_70659_MOESM4_ESM.zip › Source_data/SuppFigure5f.csv]

data_drug	data_plac
10.4773182374687	7.8255546446683
6.91709177078153	14.7429452468177
9.37963029601486	10.3075994663247
9.15925718727728	5.46526298737522
8.58773198902511	10.2835666735004
5.89358371349584	4.12244159304168
5.6768233097051	4.1209372049154
10.5718780743997	5.83159990913538
9.29941226425196	14.1792429334781
6.67710096444836	6.47392249731433
8.70174485106594	8.73770930477479
9.44121549681215	11.8759742189917
10.2104714106008	8.99186023070695
5.60649904334024	9.0379297229294
5.63638556342829	7.18512517403033
8.92156389643049	7.8448941888997
6.7971381457209	8.14525546114447
13.0603636938114	5.01600118737887
16.4581260693012	NaN
