# Supplementary material for: Noradrenaline causes a spread of association in the hippocampal cognitive map
Source: Nat Commun. 2026 Mar 14;17:3961. doi: 10.1038/s41467-026-70659-x (PMC7618954; doi:10.1038/s41467-026-70659-x)
Supplement: Supplementary file 4 — Source data [file 41467_2026_70659_MOESM4_ESM.zip › Source_data/Figure6a.csv]

xss	overgen
0.509452602023184	5.11695906432749
0.412563427991323	-2.8735632183908
0.36800601652815	-2.06552706552706
0.460688239251032	6.94444444444444
0.232331019184326	4.38034188034188
1.17613077295335	7.76353276353276
0.29035388886258	-0.925925925925926
-0.222724492677698	4.38034188034188
0.640310586123001	5.44871794871795
1.0956103150631	9.54415954415954
-0.407355331800087	-1.38888888888889
0.562115362643571	8.04843304843305
-0.0711349904264763	-2.31481481481482
0.275028966126286	-3.0982905982906
1.01413709797863	-0.32051282051282
-0.177060334128331	2.31481481481481
-0.194049824401215	-0.925925925925926
-0.35401280114843	-3.06267806267806
0.859025690257724	6.37464387464387
0.459786683993865	4.16666666666667
0.415146002711689	5.87606837606838
-0.0926983078826071	-3.91737891737892
