# Supplementary material for: Noradrenaline causes a spread of association in the hippocampal cognitive map
Source: Nat Commun. 2026 Mar 14;17:3961. doi: 10.1038/s41467-026-70659-x (PMC7618954; doi:10.1038/s41467-026-70659-x)
Supplement: Supplementary file 4 — Source data [file 41467_2026_70659_MOESM4_ESM.zip › Source_data/SuppFigure4c.csv]

data_drug	data_plac
NaN	1
0.818181818181818	0.5
0.545454545454545	0.409090909090909
0.5	0.545454545454545
0.454545454545455	0.0909090909090909
0.818181818181818	0.590909090909091
0.5	0.545454545454545
0.545454545454545	0.772727272727273
0.818181818181818	1
0.227272727272727	0.590909090909091
0.590909090909091	0.454545454545455
0.681818181818182	0.5
0.5	0.909090909090909
0.727272727272727	0.590909090909091
0.818181818181818	0.727272727272727
0.545454545454545	1
0.545454545454545	0.636363636363636
0.772727272727273	1
0.772727272727273	0.181818181818182
0.772727272727273	0.409090909090909
0.454545454545455	1
0.409090909090909	1
