# Supplementary material for: Noradrenaline causes a spread of association in the hippocampal cognitive map
Source: Nat Commun. 2026 Mar 14;17:3961. doi: 10.1038/s41467-026-70659-x (PMC7618954; doi:10.1038/s41467-026-70659-x)
Supplement: Supplementary file 4 — Source data [file 41467_2026_70659_MOESM4_ESM.zip › Source_data/Figure6b.csv]

xss	rankprox
0.509452602023184	3.84347826086957
0.412563427991323	3.64227642276423
0.36800601652815	3.95679012345679
0.460688239251032	3.32954545454545
0.232331019184326	3.49704142011834
1.17613077295335	3.08148148148148
0.29035388886258	3.421875
-0.222724492677698	3.52040816326531
0.640310586123001	3.49253731343284
1.0956103150631	3.18811881188119
-0.407355331800087	3.70558375634518
0.562115362643571	3.40331491712707
-0.0711349904264763	3.65
0.275028966126286	3.70967741935484
1.01413709797863	3.61621621621622
-0.177060334128331	3.5609756097561
-0.194049824401215	3.64615384615385
-0.35401280114843	3.9349593495935
0.859025690257724	3.45977011494253
0.459786683993865	3.44502617801047
0.415146002711689	3.48756218905473
-0.0926983078826071	3.63855421686747
