# Supplementary material for: Noradrenaline causes a spread of association in the hippocampal cognitive map
Source: Nat Commun. 2026 Mar 14;17:3961. doi: 10.1038/s41467-026-70659-x (PMC7618954; doi:10.1038/s41467-026-70659-x)
Supplement: Supplementary file 4 — Source data [file 41467_2026_70659_MOESM4_ESM.zip › Source_data/SuppFigure5d.csv]

data_drug	data_plac
9.85037791400266	8.029635304219
7.90175963078868	8.919100402355
7.80801774857563	8.62887513016023
7.96680981919039	8.0480592959255
8.25059359235627	8.31725935505779
8.3744304494581	10.6490157489042
8.58977460597822	8.84181982492357
8.54079748599608	8.23460429111248
8.36367161963795	7.84690266320136
7.81205805717844	7.64287420313838
8.80187378690325	8.8723763138606
12.2562963398843	8.06925241238635
8.85943050033822	8.19368005745619
8.38191306053744	8.16617359977217
7.39214438527797	11.8186718596645
8.22488100732611	9.12078011351547
7.22864369478065	8.98970031160484
7.9656444982207	9.60385522128439
11.5568753879985	NaN
