# Supplementary material for: Noradrenaline causes a spread of association in the hippocampal cognitive map
Source: Nat Commun. 2026 Mar 14;17:3961. doi: 10.1038/s41467-026-70659-x (PMC7618954; doi:10.1038/s41467-026-70659-x)
Supplement: Supplementary file 4 — Source data [file 41467_2026_70659_MOESM4_ESM.zip › Source_data/SuppFigure4d.csv]

data_drug	data_plac
NaN	NaN
1.54545454545455	1.96969696969697
2.09090909090909	2.75757575757576
1.84848484848485	2.21212121212121
2.27272727272727	2.87878787878788
1.12121212121212	1.41935483870968
2.27272727272727	2.24242424242424
1.90909090909091	1.24242424242424
1.66666666666667	NaN
2.36363636363636	2.15151515151515
2.36363636363636	2.3030303030303
1.6969696969697	2.21212121212121
2.33333333333333	1.48484848484848
1.66666666666667	2.51515151515152
1.81818181818182	2.03030303030303
1.96969696969697	NaN
2.15151515151515	2.21212121212121
1.78787878787879	NaN
1.54545454545455	3.54545454545455
1.84848484848485	2.60606060606061
1.93939393939394	NaN
2.54545454545455	NaN
