# Supplementary material for: Noradrenaline causes a spread of association in the hippocampal cognitive map
Source: Nat Commun. 2026 Mar 14;17:3961. doi: 10.1038/s41467-026-70659-x (PMC7618954; doi:10.1038/s41467-026-70659-x)
Supplement: Supplementary file 4 — Source data [file 41467_2026_70659_MOESM4_ESM.zip › Source_data/Figure6f.csv]

pupil	xss
2.63127378539936	0.412563427991323
0.876449731619115	0.36800601652815
-0.306847638702881	0.460688239251032
2.45984686879143	0.232331019184326
5.9999887215249	1.17613077295335
2.76150908963035	0.29035388886258
-0.491808210044091	-0.222724492677698
1.62404083919627	-0.407355331800087
1.01536098264188	-0.177060334128331
-0.962562009030383	-0.194049824401215
-0.372639458715356	-0.35401280114843
1.9339158081669	0.859025690257724
0.916229108626596	0.459786683993865
3.76827022948158	0.415146002711689
-1.68158566731074	-0.0926983078826071
