# Supplementary material for: Noradrenaline causes a spread of association in the hippocampal cognitive map
Source: Nat Commun. 2026 Mar 14;17:3961. doi: 10.1038/s41467-026-70659-x (PMC7618954; doi:10.1038/s41467-026-70659-x)
Supplement: Supplementary file 4 — Source data [file 41467_2026_70659_MOESM4_ESM.zip › Source_data/SuppFigure5c.csv]

data_drug	data_plac
189.080371983504	187.722735741122
206.916210232615	79.8463081358586
212.235220758121	174.781495916247
183.570288654348	192.937955197626
175.662347459018	183.743173717129
159.655441300915	133.449773301187
188.340445324581	189.2472078789
121.919246985179	190.015661766869
173.513213248451	180.059117581158
157.614386356801	260.486182877119
216.088507261937	179.487634984413
101.305850818253	195.272142600848
202.516063309189	179.759295708925
158.251145230748	192.544453463358
265.4914266655	158.493823278643
201.75949341053	228.953610151501
296.369357739821	187.956192567966
189.536767269597	202.090634026172
154.956723485247	NaN
