# Supplementary material for: Noradrenaline causes a spread of association in the hippocampal cognitive map
Source: Nat Commun. 2026 Mar 14;17:3961. doi: 10.1038/s41467-026-70659-x (PMC7618954; doi:10.1038/s41467-026-70659-x)
Supplement: Supplementary file 4 — Source data [file 41467_2026_70659_MOESM4_ESM.zip › Source_data/Figure6e.csv]

gaba	xss
3.74902661847756	0.0371329929175793
2.71806724800718	0.642401684332487
2.22017499403484	1.09012546281031
2.42655930741319	0.884157416279273
2.88903841698217	0.171335796648679
4.03673438267393	0.429112692653046
3.88764178639988	0.175952898832261
3.66147112212264	0.144947582540182
3.12162458965741	0.481823552992973
3.2105495027964	-0.143518484098483
3.45204305661737	1.01630316441664
3.34144909184347	0.561731789569583
2.52749218423324	0.603699521571355
4.2185727081014	-0.223039915791822
3.65070296903214	0.0109075981891455
2.79211788444866	0.699322754166338
4.04393319493181	-0.214989815834266
2.48122498443922	0.86676050967209
2.99188883909728	-0.399266449217287
