# Supplementary material for: Noradrenaline causes a spread of association in the hippocampal cognitive map
Source: Nat Commun. 2026 Mar 14;17:3961. doi: 10.1038/s41467-026-70659-x (PMC7618954; doi:10.1038/s41467-026-70659-x)
Supplement: Supplementary file 4 — Source data [file 41467_2026_70659_MOESM4_ESM.zip › Source_data/Figure5i.csv]

data_drug	data_plac
0.323711173578554	0.372095856036592
0.292821632870407	NaN
-0.0719733969816907	0.0185191556787581
0.684505147362624	0.448661206354284
0.127348361746854	-0.0591619243066814
1.55833708670808	-0.319557201706611
0.29502215765296	-0.663158558003043
0.357807034999081	0.176346938885246
-0.774554507174183	-0.740254546083448
0.956982559584246	0.603669593069602
-0.243373678768067	-0.0683600994714239
0.548789622031333	0.630647666775119
0.644779899540371	0.130044546727838
0.242402824748012	-0.486464567606207
0.573579382770166	-0.126946142200601
0.187150847519156	0.163768745439731
-0.469428135150141	-0.694860055051687
-0.388559384687752	0.367808108498101
0.535847588563413	0.452444090152523
0.403437760138497	0.0884184868080036
0.174474488002321	0.168174418913815
-0.475176747164466	-0.859535507340134
