# Supplementary material for: Noradrenaline causes a spread of association in the hippocampal cognitive map
Source: Nat Commun. 2026 Mar 14;17:3961. doi: 10.1038/s41467-026-70659-x (PMC7618954; doi:10.1038/s41467-026-70659-x)
Supplement: Supplementary file 4 — Source data [file 41467_2026_70659_MOESM4_ESM.zip › Source_data/Figure5d.csv]

hpc	phpc
0.509452602023184	0.0371329929175793
0.412563427991323	0.642401684332487
0.36800601652815	1.09012546281031
0.460688239251032	0.884157416279273
0.232331019184326	0.171335796648679
1.17613077295335	0.429112692653046
0.29035388886258	0.175952898832261
-0.222724492677698	0.144947582540182
0.640310586123001	0.481823552992973
1.0956103150631	0.7741792921581
-0.407355331800087	-0.143518484098483
0.562115362643571	0.947752717857156
-0.0711349904264763	1.01630316441664
0.275028966126286	0.561731789569583
1.01413709797863	1.73195954962977
-0.177060334128331	0.603699521571355
-0.194049824401215	-0.223039915791822
-0.35401280114843	0.0109075981891455
0.859025690257724	0.699322754166338
0.459786683993865	-0.214989815834266
0.415146002711689	0.86676050967209
-0.0926983078826071	-0.399266449217287
