# Supplementary material for: Noradrenaline causes a spread of association in the hippocampal cognitive map
Source: Nat Commun. 2026 Mar 14;17:3961. doi: 10.1038/s41467-026-70659-x (PMC7618954; doi:10.1038/s41467-026-70659-x)
Supplement: Supplementary file 4 — Source data [file 41467_2026_70659_MOESM4_ESM.zip › Source_data/SuppFigure6b.csv]

data_drug	data_plac
14.6170119599945	12.6205513733308
11.1486785194809	13.4389104867701
13.7595361064568	10.6200179186609
21.4845822760806	11.3145251952944
11.0457955685452	11.2656699753578
9.22659136445272	5.65242199182449
15.3422347364234	9.19300160474725
15.1816553771976	14.5978843622768
6.78116261897354	18.8343983915089
11.7465507390617	9.95207880861492
9.73489650532108	10.4295350977043
19.8545586839938	13.1873166034963
15.9737808820221	10.1033358520953
13.4061498246864	14.997956893969
10.5234759069965	11.7068404339468
10.7935126808744	15.3244280329823
10.7956010733428	11.7219967247318
15.0705462969558	14.0210252979405
9.38979700252269	NaN
11.0242069259519	NaN
