# Supplementary material for: Noradrenaline causes a spread of association in the hippocampal cognitive map
Source: Nat Commun. 2026 Mar 14;17:3961. doi: 10.1038/s41467-026-70659-x (PMC7618954; doi:10.1038/s41467-026-70659-x)
Supplement: Supplementary file 4 — Source data [file 41467_2026_70659_MOESM4_ESM.zip › Source_data/SuppFigure7d.csv]

pupil_drug	errorrank_drug	pupil_plac	errorrank_plac
3.3060965195296	3.64227642276423	-0.75155290901678	3.92792792792793
2.01278568021367	3.95679012345679	-1.00580613926584	3.91269841269841
0.599933646563883	3.32954545454545	3.84222915529605	3.66025641025641
2.98112172069305	3.49704142011834	-4.66875645707212	3.5440414507772
5.49374875328976	3.08148148148148	1.18773382065972	3.51322751322751
2.38662595168478	3.421875	-1.83192407134495	3.46907216494845
-0.657188378877693	3.52040816326531	-1.11920379702616	3.66129032258065
0.0422225692899085	3.18811881188119	0.270653214834704	3.46666666666667
1.86059908585495	3.70558375634518	1.44518707834108	3.72105263157895
1.30966045300114	3.61621621621622	2.24675103157769	3.58992805755396
1.86371005895102	3.5609756097561	-0.00768267162985161	3.30177514792899
-1.60858986706656	3.64615384615385	0.372655913667622	3.55102040816327
-0.547883700388122	3.9349593495935	1.67519844366148	4.01973684210526
2.52927141013107	3.45977011494253	0.568563623662087	3.60283687943262
0.400936423144504	3.44502617801047	1.38129058749274	3.66025641025641
4.63681671216374	3.48756218905473	0.893756588064363	3.72625698324022
-1.27001488069821	3.63855421686747	2.71101610356271	3.63333333333333
