# Supplementary material for: Noradrenaline causes a spread of association in the hippocampal cognitive map
Source: Nat Commun. 2026 Mar 14;17:3961. doi: 10.1038/s41467-026-70659-x (PMC7618954; doi:10.1038/s41467-026-70659-x)
Supplement: Supplementary file 4 — Source data [file 41467_2026_70659_MOESM4_ESM.zip › Source_data/Figure5g.csv]

hpc	phpc
0.323711173578554	-0.175827114457223
0.292821632870407	0.505041155767265
-0.0719733969816907	0.27401427076542
0.684505147362624	0.580357198930718
0.127348361746854	0.186860276213871
1.55833708670808	0.680816494114583
0.29502215765296	0.370495026589491
0.357807034999081	0.866804005056879
-0.774554507174183	-0.128225871332419
0.956982559584246	0.345610681899466
-0.243373678768067	0.207408193839829
0.548789622031333	1.65905477940581
0.644779899540371	1.09038397705254
0.242402824748012	-0.0300356523072614
0.573579382770166	1.52990660974008
0.187150847519156	0.856094513704888
-0.469428135150141	-0.702579333950557
-0.388559384687752	-1.10092443696618
0.535847588563413	0.24867330025443
0.403437760138497	-0.0249675191600385
0.174474488002321	0.0591327302438768
-0.475176747164466	-1.10498329766632
