# Supplementary material for: Noradrenaline causes a spread of association in the hippocampal cognitive map
Source: Nat Commun. 2026 Mar 14;17:3961. doi: 10.1038/s41467-026-70659-x (PMC7618954; doi:10.1038/s41467-026-70659-x)
Supplement: Supplementary file 4 — Source data [file 41467_2026_70659_MOESM4_ESM.zip › Source_data/Figure5f.csv]

data_drug	data_plac
0.0371329929175793	-0.273470393778511
0.642401684332487	NaN
1.09012546281031	-0.283860473648116
0.884157416279273	0.290900429934973
0.171335796648679	0.666229821063119
0.429112692653046	-0.341152772831399
0.175952898832261	0.946140084252478
0.144947582540182	1.18033869405988
0.481823552992973	-0.486468117781973
0.7741792921581	0.281232862721475
-0.143518484098483	-0.187790951721075
0.947752717857156	0.887433912530036
1.01630316441664	-0.27465413780114
0.561731789569583	0.631981764724328
1.73195954962977	-0.654438691252442
0.603699521571355	0.882255636294336
-0.223039915791822	-0.324262377379503
0.0109075981891455	0.116307163443892
0.699322754166338	1.13635789369237
-0.214989815834266	0.342487448288516
0.86676050967209	0.891724842953266
-0.399266449217287	-1.11341755671115
