# Supplementary material for: Noradrenaline causes a spread of association in the hippocampal cognitive map
Source: Nat Commun. 2026 Mar 14;17:3961. doi: 10.1038/s41467-026-70659-x (PMC7618954; doi:10.1038/s41467-026-70659-x)
Supplement: Supplementary file 4 — Source data [file 41467_2026_70659_MOESM4_ESM.zip › Source_data/SuppFigure7a.csv]

gaba_drug	overgen_drug	gaba_plac	overgen_plac
3.49909807077135	5.11695906432749	3.93595042777094	-6.69934640522876
2.91151683870403	-2.8735632183908	2.77229453252041	-0.892857142857143
3.04487233917034	-2.06552706552706	2.63052674272831	3.01724137931034
1.6089027370773	6.94444444444444	3.51183260676273	-1.21082621082621
3.04371893194584	4.38034188034188	3.43244793181639	5.76923076923077
4.04746976748162	7.76353276353276	4.6458159889884	-4.77207977207977
3.84042515926086	-0.925925925925926	4.53681162890748	2.13675213675214
3.89586658311357	4.38034188034188	4.26960614387361	1.70940170940171
2.94560717474481	5.44871794871795	4.0215551291649	10.3276353276353
3.43779395249167	-1.38888888888889	2.16341502680153	3.27635327635328
3.0631932697443	-2.31481481481482	3.63075559263711	-3.88176638176638
4.02539518421044	-3.0982905982906	4.00297916364318	1.28205128205128
2.8497897938578	2.31481481481481	4.27053829333068	-4.2022792022792
5.03705301812138	-0.925925925925926	4.30765638321939	-2.27920227920228
3.18240041386836	-3.06267806267806	3.52035498965215	-4.87891737891738
2.50086351425561	6.37464387464387	3.76795822740354	-1.35327635327635
3.95963586132008	4.16666666666667	3.0080744214296	-3.27635327635328
2.04318087332992	5.87606837606838	4.06065095372265	-1.21082621082621
2.49751856070256	-3.91737891737892	NaN	NaN
