# Supplementary material for: Noradrenaline causes a spread of association in the hippocampal cognitive map
Source: Nat Commun. 2026 Mar 14;17:3961. doi: 10.1038/s41467-026-70659-x (PMC7618954; doi:10.1038/s41467-026-70659-x)
Supplement: Supplementary file 4 — Source data [file 41467_2026_70659_MOESM4_ESM.zip › Source_data/SuppFigure7b.csv]

gaba_drug	errorrank_drug	gaba_plac	errorrank_plac
3.49909807077135	3.84347826086957	3.93595042777094	3.92792792792793
2.91151683870403	3.64227642276423	2.77229453252041	3.91269841269841
3.04487233917034	3.95679012345679	2.63052674272831	3.66025641025641
1.6089027370773	3.32954545454545	3.51183260676273	3.51322751322751
3.04371893194584	3.49704142011834	3.43244793181639	3.46907216494845
4.04746976748162	3.08148148148148	4.6458159889884	3.66129032258065
3.84042515926086	3.421875	4.53681162890748	3.46666666666667
3.89586658311357	3.52040816326531	4.26960614387361	3.58992805755396
2.94560717474481	3.49253731343284	4.0215551291649	3.30177514792899
3.43779395249167	3.70558375634518	2.16341502680153	3.55102040816327
3.0631932697443	3.65	3.63075559263711	4.01973684210526
4.02539518421044	3.70967741935484	4.00297916364318	3.67251461988304
2.8497897938578	3.5609756097561	4.27053829333068	3.98561151079137
5.03705301812138	3.64615384615385	4.30765638321939	3.54748603351955
3.18240041386836	3.9349593495935	3.52035498965215	3.60283687943262
2.50086351425561	3.45977011494253	3.76795822740354	3.6319018404908
3.95963586132008	3.44502617801047	3.0080744214296	4.00617283950617
2.04318087332992	3.48756218905473	4.06065095372265	3.63333333333333
2.49751856070256	3.63855421686747	NaN	NaN
