# Supplementary material for: Noradrenaline causes a spread of association in the hippocampal cognitive map
Source: Nat Commun. 2026 Mar 14;17:3961. doi: 10.1038/s41467-026-70659-x (PMC7618954; doi:10.1038/s41467-026-70659-x)
Supplement: Supplementary file 4 — Source data [file 41467_2026_70659_MOESM4_ESM.zip › Source_data/SuppFigure7c.csv]

pupil_drug	overgen_drug	pupil_plac	overgen_plac
3.3060965195296	-2.8735632183908	-0.75155290901678	-6.69934640522876
2.01278568021367	-2.06552706552706	-1.00580613926584	-0.892857142857143
0.599933646563883	6.94444444444444	3.84222915529605	3.01724137931034
2.98112172069305	4.38034188034188	-4.66875645707212	1.17521367521368
5.49374875328976	7.76353276353276	1.18773382065972	-1.21082621082621
2.38662595168478	-0.925925925925926	-1.83192407134495	5.76923076923077
-0.657188378877693	4.38034188034188	-1.11920379702616	-4.77207977207977
0.0422225692899085	9.54415954415954	0.270653214834704	2.13675213675214
1.86059908585495	-1.38888888888889	1.44518707834108	-2.02991452991453
1.30966045300114	-0.32051282051282	2.24675103157769	1.70940170940171
1.86371005895102	2.31481481481481	-0.00768267162985161	10.3276353276353
-1.60858986706656	-0.925925925925926	0.372655913667622	3.27635327635328
-0.547883700388122	-3.06267806267806	1.67519844366148	-3.88176638176638
2.52927141013107	6.37464387464387	0.568563623662087	-4.87891737891738
0.400936423144504	4.16666666666667	1.38129058749274	2.92022792022792
4.63681671216374	5.87606837606838	0.893756588064363	6.48148148148148
-1.27001488069821	-3.91737891737892	2.71101610356271	-1.21082621082621
