# Supplementary material for: Noradrenaline causes a spread of association in the hippocampal cognitive map
Source: Nat Commun. 2026 Mar 14;17:3961. doi: 10.1038/s41467-026-70659-x (PMC7618954; doi:10.1038/s41467-026-70659-x)
Supplement: Supplementary file 4 — Source data [file 41467_2026_70659_MOESM4_ESM.zip › Source_data/SuppFigure6g.csv]

data_v1	data_loc
711.032616642193	801.69014840898
809.915413656973	839.60787920713
133.527096883928	151.552696389707
796.354434293562	821.532531815624
498.45613222749	515.804186026359
613.116010757739	682.011490793597
244.141884247728	294.500976007818
546.752712788013	603.284343169721
469.797786172352	549.187608544975
244.834753096489	266.723461157018
614.695812483955	658.234382923275
504.505380780312	574.556410527945
546.090861545747	597.042602439771
713.923832694304	760.449147469106
599.017556528908	693.932710743633
712.846688329664	792.039662493663
451.970222488552	536.155707377555
638.24017729008	674.134460450383
620.036006964854	708.869031246877
826.963126517143	840.264492617619
599.779693091601	639.53760550395
727.629040428865	770.591948474113
575.717096999654	596.361554957027
629.619707748483	670.142749376537
588.458526192081	704.300708287399
495.483001555952	551.102723937539
556.897555042177	655.48721496031
595.19585150953	650.006095110178
326.367516492473	377.122823716101
494.690090909752	580.202622604198
355.618319914497	390.495362607981
473.301041259698	558.735891031449
600.720736297366	700.267237670106
293.956830966043	326.422044619427
188.176575045913	223.392338042806
380.876101873047	425.877724020638
603.852136705822	648.760309478146
317.779633840712	350.630229719109
334.106536999662	392.005804141116
639.229210653421	674.110574268354
203.447111840404	217.414026732827
586.535288412992	681.544407506852
477.059658654884	503.496515198339
