# Supplementary material for: Noradrenaline causes a spread of association in the hippocampal cognitive map
Source: Nat Commun. 2026 Mar 14;17:3961. doi: 10.1038/s41467-026-70659-x (PMC7618954; doi:10.1038/s41467-026-70659-x)
Supplement: Supplementary file 4 — Source data [file 41467_2026_70659_MOESM4_ESM.zip › Source_data/Figure2c.csv]

data_drug	data_plac
68.1818181818182	95.4545454545455
90.9090909090909	59.0909090909091
40.9090909090909	36.3636363636364
86.3636363636364	59.0909090909091
77.2727272727273	81.8181818181818
100	59.0909090909091
72.7272727272727	59.0909090909091
59.0909090909091	81.8181818181818
63.6363636363636	95.4545454545455
95.4545454545455	81.8181818181818
54.5454545454545	72.7272727272727
54.5454545454545	59.0909090909091
54.5454545454545	86.3636363636364
50	50
81.8181818181818	77.2727272727273
72.7272727272727	86.3636363636364
68.1818181818182	50
45.4545454545455	68.1818181818182
72.7272727272727	86.3636363636364
77.2727272727273	50
86.3636363636364	90.9090909090909
86.3636363636364	90.9090909090909
