# Supplementary material for: Noradrenaline causes a spread of association in the hippocampal cognitive map
Source: Nat Commun. 2026 Mar 14;17:3961. doi: 10.1038/s41467-026-70659-x (PMC7618954; doi:10.1038/s41467-026-70659-x)
Supplement: Supplementary file 4 — Source data [file 41467_2026_70659_MOESM4_ESM.zip › Source_data/SuppFigure14a.csv]

learntime_plac	learntime_drug
23.2961743131333	24.8044105858166
28.1513537174667	24.1617219709833
36.7053463500001	28.92574961085
47.8176397090666	20.4757263522666
49.0154644669833	39.2348463228667
40.5759846742333	20.2472293538
17.5267085682833	60.8312843520166
24.5519044880333	49.3687831265
27.3848821934166	25.0019330259167
41.7106328461166	29.3553605431832
20.0107340736834	35.3537851557833
35.0467977379498	33.6738486751667
24.9967173351	26.3864389444167
34.4539976537	32.9858089482501
18.3841521810168	32.3926321446999
20.797358838	26.4031884073834
24.7401286830499	34.8980660200999
33.9239282852167	22.1645695655833
30.4406251762499	26.7344684141168
28.2986591439832	23.0500798768833
18.1450934550668	29.6312105278167
19.99555246345	15.5528275907502
