# Supplementary material for: Noradrenaline causes a spread of association in the hippocampal cognitive map
Source: Nat Commun. 2026 Mar 14;17:3961. doi: 10.1038/s41467-026-70659-x (PMC7618954; doi:10.1038/s41467-026-70659-x)
Supplement: Supplementary file 4 — Source data [file 41467_2026_70659_MOESM4_ESM.zip › Source_data/Figure3d.csv]

data_plac	data_drug
12.7395236065503	9.25244888806717
7.3060512363329	11.5413962412581
9.94705913052994	14.8002237557005
10.015857974633	6.32154309417515
10.0887104206356	11.3412502132994
10.5921320657453	10.5981309745792
10.7809260251427	10.2989527046823
11.0603351851114	11.7527800090084
8.95272240731577	9.63401639698542
6.75912936325356	11.7158627887847
9.04607124456158	8.53526557398155
10.0599278116053	14.0735929645586
17.2013358862652	12.20657638061
11.5255870703447	14.7681282037556
9.30119346848384	8.12508927539877
11.4128236588815	9.03910361051152
10.1762504759302	10.1075229124042
9.49425409194274	8.2812990192522
NaN	7.99051420070497
