# Supplementary material for: Noradrenaline causes a spread of association in the hippocampal cognitive map
Source: Nat Commun. 2026 Mar 14;17:3961. doi: 10.1038/s41467-026-70659-x (PMC7618954; doi:10.1038/s41467-026-70659-x)
Supplement: Supplementary file 4 — Source data [file 41467_2026_70659_MOESM4_ESM.zip › Source_data/SuppFigure14c.csv]

learntime_plac	learntime_drug	errorrank_plac	errorrank_drug
23.2961743131333	24.8044105858166	3.92792792792793	3.84347826086957
28.1513537174667	24.1617219709833	3.91269841269841	3.64227642276423
36.7053463500001	28.92574961085	3.66025641025641	3.95679012345679
47.8176397090666	20.4757263522666	3.5440414507772	3.32954545454545
49.0154644669833	39.2348463228667	3.51322751322751	3.49704142011834
40.5759846742333	20.2472293538	3.46907216494845	3.08148148148148
17.5267085682833	60.8312843520166	3.66129032258065	3.421875
24.5519044880333	49.3687831265	3.46666666666667	3.52040816326531
27.3848821934166	25.0019330259167	3.72105263157895	3.49253731343284
41.7106328461166	29.3553605431832	3.58992805755396	3.18811881188119
20.0107340736834	35.3537851557833	3.30177514792899	3.70558375634518
35.0467977379498	33.6738486751667	3.55102040816327	3.40331491712707
24.9967173351	26.3864389444167	4.01973684210526	3.65
34.4539976537	32.9858089482501	3.67251461988304	3.70967741935484
18.3841521810168	32.3926321446999	3.98561151079137	3.61621621621622
20.797358838	26.4031884073834	3.54748603351955	3.5609756097561
24.7401286830499	34.8980660200999	3.60283687943262	3.64615384615385
33.9239282852167	22.1645695655833	3.66025641025641	3.9349593495935
30.4406251762499	26.7344684141168	3.6319018404908	3.45977011494253
28.2986591439832	23.0500798768833	3.72625698324022	3.44502617801047
18.1450934550668	29.6312105278167	4.00617283950617	3.48756218905473
19.99555246345	15.5528275907502	3.63333333333333	3.63855421686747
