# Supplementary material for: Noradrenaline causes a spread of association in the hippocampal cognitive map
Source: Nat Commun. 2026 Mar 14;17:3961. doi: 10.1038/s41467-026-70659-x (PMC7618954; doi:10.1038/s41467-026-70659-x)
Supplement: Supplementary file 4 — Source data [file 41467_2026_70659_MOESM4_ESM.zip › Source_data/SuppFigure14b.csv]

learntime_plac	learntime_drug	overgen_plac	overgen_drug
23.2961743131333	24.8044105858166	-6.69934640522876	5.11695906432749
28.1513537174667	24.1617219709833	-0.892857142857143	-2.8735632183908
36.7053463500001	28.92574961085	3.01724137931034	-2.06552706552706
47.8176397090666	20.4757263522666	1.17521367521368	6.94444444444444
49.0154644669833	39.2348463228667	-1.21082621082621	4.38034188034188
40.5759846742333	20.2472293538	5.76923076923077	7.76353276353276
17.5267085682833	60.8312843520166	-4.77207977207977	-0.925925925925926
24.5519044880333	49.3687831265	2.13675213675214	4.38034188034188
27.3848821934166	25.0019330259167	-2.02991452991453	5.44871794871795
41.7106328461166	29.3553605431832	1.70940170940171	9.54415954415954
20.0107340736834	35.3537851557833	10.3276353276353	-1.38888888888889
35.0467977379498	33.6738486751667	3.27635327635328	8.04843304843305
24.9967173351	26.3864389444167	-3.88176638176638	-2.31481481481482
34.4539976537	32.9858089482501	1.28205128205128	-3.0982905982906
18.3841521810168	32.3926321446999	-4.2022792022792	-0.32051282051282
20.797358838	26.4031884073834	-2.27920227920228	2.31481481481481
24.7401286830499	34.8980660200999	-4.87891737891738	-0.925925925925926
33.9239282852167	22.1645695655833	2.92022792022792	-3.06267806267806
30.4406251762499	26.7344684141168	-1.35327635327635	6.37464387464387
28.2986591439832	23.0500798768833	6.48148148148148	4.16666666666667
18.1450934550668	29.6312105278167	-3.27635327635328	5.87606837606838
19.99555246345	15.5528275907502	-1.21082621082621	-3.91737891737892
