# Supplementary material for: Noradrenaline causes a spread of association in the hippocampal cognitive map
Source: Nat Commun. 2026 Mar 14;17:3961. doi: 10.1038/s41467-026-70659-x (PMC7618954; doi:10.1038/s41467-026-70659-x)
Supplement: Supplementary file 4 — Source data [file 41467_2026_70659_MOESM4_ESM.zip › Source_data/Figure3e.csv]

data_drug	data_plac
3.49909807077135	3.93595042777094
2.91151683870403	2.77229453252041
3.04487233917034	2.63052674272831
1.6089027370773	3.51183260676273
3.04371893194584	3.43244793181639
4.04746976748162	4.6458159889884
3.84042515926086	4.53681162890748
3.89586658311357	4.26960614387361
2.94560717474481	4.0215551291649
3.43779395249167	2.16341502680153
3.0631932697443	3.63075559263711
4.02539518421044	4.00297916364318
2.8497897938578	4.27053829333068
5.03705301812138	4.30765638321939
3.18240041386836	3.52035498965215
2.50086351425561	3.76795822740354
3.95963586132008	3.0080744214296
2.04318087332992	4.06065095372265
2.49751856070256	NaN
