# Supplementary material for: Noradrenaline causes a spread of association in the hippocampal cognitive map
Source: Nat Commun. 2026 Mar 14;17:3961. doi: 10.1038/s41467-026-70659-x (PMC7618954; doi:10.1038/s41467-026-70659-x)
Supplement: Supplementary file 4 — Source data [file 41467_2026_70659_MOESM4_ESM.zip › Source_data/SuppFigure14f.csv]

learntime_plac	pupil_plac	learntime_drug	pupil_drug
23.2961743131333	-0.75155290901678	24.1617219709833	3.3060965195296
28.1513537174667	-1.00580613926584	28.92574961085	2.01278568021367
36.7053463500001	3.84222915529605	20.4757263522666	0.599933646563883
47.8176397090666	-4.66875645707212	39.2348463228667	2.98112172069305
49.0154644669833	1.18773382065972	20.2472293538	5.49374875328976
40.5759846742333	-1.83192407134495	60.8312843520166	2.38662595168478
17.5267085682833	-1.11920379702616	49.3687831265	-0.657188378877693
24.5519044880333	0.270653214834704	29.3553605431832	0.0422225692899085
27.3848821934166	1.44518707834108	35.3537851557833	1.86059908585495
41.7106328461166	2.24675103157769	32.3926321446999	1.30966045300114
20.0107340736834	-0.00768267162985161	26.4031884073834	1.86371005895102
35.0467977379498	0.372655913667622	34.8980660200999	-1.60858986706656
24.9967173351	1.67519844366148	22.1645695655833	-0.547883700388122
24.7401286830499	0.568563623662087	26.7344684141168	2.52927141013107
33.9239282852167	1.38129058749274	23.0500798768833	0.400936423144504
28.2986591439832	0.893756588064363	29.6312105278167	4.63681671216374
19.99555246345	2.71101610356271	15.5528275907502	-1.27001488069821
