# Supplementary material for: Noradrenaline causes a spread of association in the hippocampal cognitive map
Source: Nat Commun. 2026 Mar 14;17:3961. doi: 10.1038/s41467-026-70659-x (PMC7618954; doi:10.1038/s41467-026-70659-x)
Supplement: Supplementary file 4 — Source data [file 41467_2026_70659_MOESM4_ESM.zip › Source_data/Figure2d.csv]

data_drug	data_plac
31.0606060606061	16.6666666666667
28.125	24.2424242424242
25	9.375
28.030303030303	18.1818181818182
30.3030303030303	19.6969696969697
37.8787878787879	18.9393939393939
15.1515151515152	19.6969696969697
21.2121212121212	30.3030303030303
39.3939393939394	18.1818181818182
15.9090909090909	37.8787878787879
15.1515151515152	23.4848484848485
21.2121212121212	12.1212121212121
19.6969696969697	30.3030303030303
31.0606060606061	25
21.2121212121212	35.6060606060606
26.5151515151515	25.7575757575758
15.9090909090909	32.5757575757576
43.1818181818182	24.2424242424242
26.5151515151515	27.2727272727273
15.9090909090909	24.2424242424242
9.84848484848485	36.3636363636364
25.7575757575758	27.2727272727273
