# Supplementary material for: Noradrenaline causes a spread of association in the hippocampal cognitive map
Source: Nat Commun. 2026 Mar 14;17:3961. doi: 10.1038/s41467-026-70659-x (PMC7618954; doi:10.1038/s41467-026-70659-x)
Supplement: Supplementary file 4 — Source data [file 41467_2026_70659_MOESM4_ESM.zip › Source_data/Figure3b.csv]

data_drug_1	data_drug_2	data_drug_3	data_drug_4	data_drug_5	data_drug_6	data_drug_7	data_drug_8	data_drug_9	data_drug_10	data_drug_11	data_drug_12	data_drug_13	data_drug_14	data_drug_15	data_plac_1	data_plac_2	data_plac_3	data_plac_4	data_plac_5	data_plac_6	data_plac_7	data_plac_8	data_plac_9	data_plac_10	data_plac_11	data_plac_12	data_plac_13	data_plac_14	data_plac_15	data_plac_16	data_plac_17	data_plac_18	data_plac_19
-0.34692533205859	-0.161655809234174	0.0670746182292121	-0.154161958920235	0.124385588307779	-0.0451106145441932	0.182401830764175	0.274249541723154	-0.212714710764696	0.173295833469714	0.179286865257906	-0.099217843295971	0.0870920099049738	-0.278054938703297	-0.119558391178402	-0.190168302523934	-0.497919181532856	0.00296650208333321	0.934058884407555	-0.0522120323666663	-0.246005517348397	-0.298969952423283	0.64901780348485	-0.287104973467986	-0.244437513573763	-0.0613322543693692	0.125918655679917	0.204468293634764	0.225212662308517	0.391204992526321	0.243168785228037	-0.94549206018734	0.526696232045328	0.457841262670787
-0.343343917917175	-0.161427551255451	0.0642293982630538	-0.154174674568703	0.122950990289595	-0.0439203442739249	0.181747909065435	0.267697224474915	-0.210064455388352	0.171233751097214	0.173986378162304	-0.095711851595429	0.0837469762079258	-0.276934326491672	-0.119744875124754	-0.192348514566026	-0.500602463036686	0.00351884583333339	0.931634681720166	-0.0534704323666665	-0.243188371001867	-0.296515831393025	0.642675371306499	-0.289518571138237	-0.247036320763305	-0.0593950880099876	0.12224992173025	0.202805923659447	0.223893907034255	0.390214224522395	0.238919149784764	-0.937465173781909	0.519957549448584	0.45531769273967
-0.339900275611768	-0.161321766680983	0.0609876187932282	-0.154290258088086	0.121861375415757	-0.0429031301367095	0.180316376218721	0.267982888255579	-0.207819988542474	0.169172245224956	0.168799980488731	-0.0922066898406863	0.0804775790106645	-0.275753116741937	-0.119757524992667	-0.194960002816679	-0.503066515020905	0.00452861145833378	0.929566366464649	-0.0546015156999996	-0.24068073683709	-0.294490265001427	0.635843276893391	-0.291808244077305	-0.249668624684874	-0.0575682322448479	0.12012171594357	0.201549678067063	0.222537155979403	0.388953195200839	0.233988629188469	-0.924364136683414	0.518452250486895	0.45249753700442
-0.336632937525019	-0.161230210829919	0.0576890993346832	-0.1550409928151	0.12124900847327	-0.0421051259787046	0.178792434612881	0.26817083919353	-0.206309907897312	0.166984566241742	0.163694542466194	-0.0890033658230712	0.0773695612528553	-0.274427075330018	-0.119556384472447	-0.198078536719677	-0.505145876821787	0.00565647604166664	0.928018082508035	-0.0555253281999996	-0.238334820458843	-0.292900582580822	0.628200166498549	-0.293758965403469	-0.251864553723156	-0.0556139789474433	0.118417037806265	0.200748393246894	0.221246952041288	0.387409396893883	0.228891933419185	-0.911116856844609	0.565573807736896	0.450024536105947
-0.333814922076415	-0.160978648329919	0.0541056390977964	-0.155759139760503	0.120891000505144	-0.0414054898040692	0.177263715302994	0.269117686235377	-0.180040224761901	0.164891422572519	0.158645185868593	-0.0863570878759168	0.0742580186769033	-0.272777666346567	-0.119369727796975	-0.201244534820793	-0.507058803254834	0.00628785625	0.925994132759209	-0.0559459865333331	-0.236176846158012	-0.291570270002677	0.620266715652457	-0.295465757518165	-0.253448914133987	-0.0544124671051513	0.11671389622092	0.200127009696118	0.219881361323988	0.385752416155324	0.22414207041821	-0.89753165870941	0.562586349647228	0.448097417208074
-0.315246908356213	-0.160364685563962	0.050500774461587	-0.156254357946011	0.120528659101527	-0.0405462382448161	0.176222321805981	0.269993212930903	-0.178490009409036	0.163092159956548	0.153561390884951	-0.0839308175507135	0.0714102063106219	-0.268500505222396	-0.119158154945928	-0.204652027502176	-0.509692286644405	0.00648460104166637	0.911737836780798	-0.0559388948666664	-0.23422036368198	-0.29020478613171	0.612337495265672	-0.116100524404194	-0.254217569596172	-0.0534583329397849	0.115335078381509	0.199453907174961	0.218574736851414	0.384087319848122	0.219964459309679	-0.883798945659748	0.588221055634266	0.446636500766025
-0.313288063361765	-0.159595569872472	0.0432536027581382	-0.156446391637913	0.11999102093624	-0.0394862590348395	0.175295009264506	0.259261770681311	-0.176103711235049	0.153283172255976	0.152052607121069	-0.0814435800845889	0.0688016510046741	-0.26681639337761	-0.101615207396047	-0.208454345723554	-0.511961187274735	0.00646897604166663	0.906195974339193	-0.0557871406999996	-0.232103750721006	-0.288683700860392	0.604357042673676	-0.116993973857746	-0.25439874606676	-0.0518770480156605	0.113286439449819	0.198826042224327	0.216955636992061	0.382356200967003	0.216570735722626	-0.870033280533914	0.585466211884266	0.457274547474597
-0.311305574864225	-0.158829412957579	0.0358946734474699	-0.156989732413234	0.119386538353749	-0.0382559056044856	0.174301936935376	0.25958464424453	-0.173541052524474	0.151902466562311	0.146526131414035	-0.0791994786279493	0.0663852651467365	-0.265304332564045	-0.0975505126809225	-0.212014259482555	-0.514150624612518	0.00697848125000022	0.905571405373676	-0.0557771490333331	-0.22988580904141	-0.286796041445538	0.596518122448052	-0.117892814932427	-0.25433339125817	-0.0503227833723476	0.110667256090805	0.197928357101863	0.215112388046914	0.380378333220714	0.213681953388534	-0.856319286618225	0.57565778935876	0.45582038000464
-0.309095845370334	-0.157881706840557	0.0343373502151468	-0.157931912238684	0.118652800484712	-0.0371319347105153	0.173150510259862	0.26058056378476	-0.171194949065369	0.150426989417163	0.140940844974586	-0.0773614789667027	0.063875856717126	-0.263739573454238	-0.0969053465561511	-0.215267258137511	-0.516014454794201	0.00775113750000056	0.904303964640917	-0.056175436533333	-0.227469307470022	-0.284707319264993	0.58890640810478	-0.118909005733885	-0.254179355310458	-0.0495240853153343	0.108307621610408	0.196910957737456	0.213149497751555	0.378116641403759	0.210872957893248	-0.842081828596021	0.573497095401646	0.454700998216837
-0.306419504738887	-0.156807172266089	0.0328992189020154	-0.158706263771058	0.117881741132378	-0.0360263006148801	0.17167531450671	0.261491770681312	-0.169551687815425	0.14874469323967	0.135167465714253	-0.0782262989638687	0.0610892312357394	-0.261937262375734	-0.0959717812239015	-0.217946880734235	-0.51780332205412	0.00897626770833332	0.883412485841424	-0.0568512156999997	-0.225200202167082	-0.282552828142212	0.570454266786467	-0.119743609559021	-0.254268841771709	-0.0496047377050664	0.106762248386645	0.195301220802428	0.211430193954087	0.375689791937436	0.185024637265434	-0.827549445442452	0.571308342964999	0.454707907721842
-0.303388797139332	-0.155639519340558	0.0313984613262578	-0.158707857032677	0.116978416993038	-0.0342071140543077	0.169249541447651	0.262438236198553	-0.168429010710126	0.147025799895644	0.129300750703375	-0.0769684040044641	0.0579947591561501	-0.259761102760506	-0.0951359094498719	-0.220545840303821	-0.519585353014446	0.0101536114583336	0.878821741315093	-0.0574876948666664	-0.222867039896326	-0.280301435294001	0.562215057826725	-0.120420501635524	-0.254670387056489	-0.0495734400167951	0.10798981075582	0.193278683726157	0.209882781858447	0.373284571719058	0.182251466703872	-0.795548396938634	0.569604034972796	0.455253461132395
-0.30030975541317	-0.154298129712898	0.0297696734474701	-0.158106783357012	0.116048438445689	-0.0327827415846714	0.166053137997088	0.263885046543381	-0.167759640168604	0.145427663033843	0.119043881810283	-0.0757388222216495	0.0549260679922648	-0.257638646700626	-0.0945024177815117	-0.222546651285703	-0.521393931991086	0.0108523093749999	0.873719094588534	-0.0579458323666663	-0.199041940397247	-0.278225881405528	0.553527320296035	-0.120806166480697	-0.255181647560691	-0.0493263743523504	0.106832565369627	0.191203180548191	0.208313836710767	0.370460077791933	0.179128560065109	-0.780156475109375	0.567900389748624	0.455910022693956
-0.297292965789181	-0.152616613755451	0.0279126027403993	-0.157229975969149	0.11503961834149	-0.0315097591285322	0.16241628331892	0.251347099763078	-0.166623771479229	0.143885706337772	0.11341256173795	-0.0746155940416766	0.0524744072092097	-0.255004958079334	-0.0937856300351187	-0.224011138191313	-0.523153938479778	0.0113386374999997	0.868281626193246	-0.0586494406999995	-0.196059327195717	-0.276360517564568	0.545686385980628	-0.121233755278511	-0.256112406197479	-0.0487330372370475	0.130766741892981	0.189253498344801	0.206569666527926	0.367286080736357	0.175100461006859	-0.764583961461144	0.566167684095603	0.456111374045308
-0.298138506681142	-0.150795636361834	0.0253017441545403	-0.155675821311142	0.114104952900689	-0.0297177917457842	0.159119441912151	0.250773197324053	-0.165987276735766	0.142422610908742	0.107843122316612	-0.0797082585419416	0.0507882096268393	-0.252119672696314	-0.092639178602483	-0.224592180995332	-0.524921698954379	0.0119047833333334	0.86290826560365	-0.0597304990333329	-0.192720336443166	-0.275110037444538	0.545460209009772	-0.121523060834067	-0.257754948214286	-0.0484768579716952	0.128546201745746	0.187566969389999	0.204661572294452	0.36419630647553	0.170529373923962	-0.749105082594144	0.5492601502997	0.456156921020855
-0.294605714048938	-0.149036627053323	0.019251969951577	-0.15342414889385	0.113238188164761	-0.0288634313891577	0.155431080930068	0.249542781255187	-0.165612741737113	0.14082853980476	0.10056411356226	-0.0783086723932929	0.0498008219503309	-0.248787326575326	-0.0911906849020156	-0.224737777957117	-0.526705180600653	0.0127060854166669	0.857668938582294	-0.0613610448666662	-0.189079189281176	-0.274103790882897	0.538650751033786	-0.121467550815852	-0.259591110679272	-0.0485562112549174	0.126927861564271	0.185873351805253	0.202529357104579	0.361525088220101	0.158651394584347	-0.733805292262631	0.5458226502997	0.455709782453717
-0.29128770634873	-0.147564718808643	0.0165093377097636	-0.150779809539273	0.112597377050245	-0.0274612190731728	0.151409992675256	0.25014821671113	-0.165677266851679	0.139133046621119	0.0925734974728817	-0.0764105136095091	0.0490751025451108	-0.245215486536272	-0.0898743518396299	-0.224569224274072	-0.528541901957716	0.0131963197916667	0.851752431508217	-0.063373569866666	-0.185254866895973	-0.27313664909745	0.531293855665003	-0.121374344987072	-0.260878874451447	-0.0485772635879198	0.125472746857885	0.183944449969095	0.2003048212396	0.359034651463875	0.154381736385304	-0.718821539592325	0.541832744049701	0.454729911153845
-0.283990799871192	-0.14629470551077	0.0137083441469313	-0.148686284067383	0.112250710383579	-0.0255197386667874	0.146951664871674	0.250028016138064	-0.165651685038398	0.137521424060306	0.0872300214023528	-0.074235522055455	0.0482380759083968	-0.24184821913462	-0.0888673817116072	-0.224530953841285	-0.533630657371817	0.0137038718750002	0.520513257108357	-0.0652649406999997	-0.181292681787554	-0.272319682355766	0.523218277620407	-0.121482070396908	-0.261657504236694	-0.0487818331525206	0.123646813798477	0.181756323203558	0.198217739664354	0.356348790833277	0.150664486118272	-0.704156502801439	0.537782329987201	0.453449518618453
-0.280862686701639	-0.145087358436302	0.0105984505001359	-0.147703028536635	0.112387492485938	-0.0231358593385684	0.142428201036238	0.250306889108456	-0.165090888920149	0.135715230529165	0.0815685244610068	-0.0718186723932929	0.047117178390211	-0.239249720294052	-0.088286425097098	-0.225054262647361	-0.535382561847218	0.0145808250000003	0.513973489201851	-0.0666471990333327	-0.177209414887044	-0.271561657849639	0.515141673846822	-0.121867899176507	-0.262273972490663	-0.0486110403571724	0.121308686765435	0.179066121932372	0.19649181842666	0.353137767645938	0.146906851325164	-0.689831196210728	0.532109450350081	0.452211103775038
-0.27790932383414	-0.143802983436302	0.00706521512370117	-0.147056326689669	0.112853319434555	-0.0209238813165902	0.138200848680566	0.250816316042553	-0.163739559061221	0.13368385121882	0.0760275097074985	-0.0695686048257254	0.0457160070166548	-0.236888079189134	-0.0879400295474129	-0.226095246902445	-0.536767689352193	0.0161105125000001	0.506995316173334	-0.0675395573666664	-0.175616544486173	-0.271029667352015	0.507530929421435	-0.122333891890533	-0.262933764740896	-0.0483874351947841	0.11915268608062	0.176142657949321	0.195045327568714	0.349335534791074	0.142867723010484	-0.675538756144268	0.528742526373473	0.451014971213905
-0.274942018155525	-0.142541081840557	0.00420968090383539	-0.146092326283742	0.113566607819476	-0.0190277129566491	0.1340442859732	0.250655055297567	-0.161825191193489	0.135206088647985	0.0704074089518309	-0.067330538947347	0.0442270601831078	-0.234519444878081	-0.087857736822357	-0.227347893472585	-0.537983269951073	0.0178355124999999	0.499386952686492	-0.0680297448666665	-0.171871753938375	-0.270521907912154	0.500463197002911	-0.127360517813127	-0.263206428139589	-0.0481442384850976	0.112216816982676	0.173175675157952	0.194506427429794	0.344965083312728	0.138666229953316	-0.661202621956436	0.52520666672435	0.449961528485463
-0.272089839339577	-0.141447198861834	0.000563216257371213	-0.144711526608483	0.114422550203785	-0.0174260189902371	0.130337663544534	0.251804230079854	-0.159676700763082	0.133467549094233	0.0646981322335869	-0.0649804291500497	0.0427575185699284	-0.231932251517355	-0.0860384349512531	-0.228668262963842	-0.538927276523018	0.0197995750000005	0.491721371546141	-0.0682329615333328	-0.168456874230156	-0.27028416097542	0.494898534097418	-0.128402590192904	-0.263455989297386	-0.0480772040219008	0.108761177884931	0.170865822788786	0.193041792598333	0.340190472835485	0.132512563756689	-0.646675962410586	0.521097746531942	0.458516971826449
-0.275404709496235	-0.140605210829919	-0.00276203626788124	-0.143283876923077	0.115227537434349	-0.0157315093489364	0.127083967459596	0.251625159979711	-0.157790498049451	0.131932196259814	0.0587772110389125	-0.0625030896230227	0.0414107839742931	-0.229331600608116	-0.0855899365746297	-0.230105172529472	-0.540419767705472	0.0219985333333332	0.484400727357545	-0.0684735990333327	-0.166672432219646	-0.270484908662342	0.488542300420441	-0.129057487308548	-0.264204394992998	-0.0492851801954932	0.106184399801821	0.168805468739988	0.191660977991592	0.335435031785308	0.128847476920136	-0.632057824108505	0.502528909494837	0.457772737025611
-0.272608802005033	-0.139975656308643	-0.00556834939919465	-0.141705918733509	0.115865175599637	-0.0140867197988629	0.119047787490942	0.251667956832358	-0.156158069259802	0.130442610479949	0.0530649836189775	-0.0600204798257254	0.0402949329901256	-0.226838894859774	-0.0846660729382661	-0.231825170155867	-0.541033054515714	0.0238832989583335	0.477559167598773	-0.0687754490333327	-0.160155692915431	-0.271007814388774	0.481674458496043	-0.129612227177359	-0.265308823097572	-0.0506939988027829	0.103368487384998	0.166681582601374	0.190260856268746	0.331091276417868	0.125956030726337	-0.617359659696764	0.497713681424662	0.457340047597639
-0.269599681844148	-0.139194506042685	-0.00778223828808361	-0.140052638847168	0.116288078858397	-0.0126406053472765	0.115449284973053	0.251489358835219	-0.15485215228613	0.12878348802879	0.0481331520248787	-0.05771069942032	0.0393955962336	-0.224582221005984	-0.0834157076785257	-0.233453222216948	-0.541478982974906	0.0253116843749998	0.470843309594387	-0.0694353156999995	-0.157088826402289	-0.27170822949255	0.474084211073362	-0.129404632272858	-0.266539948214286	-0.0518072593332041	0.0989558894959959	0.161359566504343	0.188430612823053	0.327066537122076	0.123361178313694	-0.602406154672632	0.492557529377879	0.457014545950439
-0.266451627545506	-0.138089053915025	-0.00948097566182093	-0.138121102415262	0.116498308708229	-0.0114521334418238	0.111005712219276	0.250979235043794	-0.153562108257016	0.126841233304759	0.0439249260443103	-0.0554413413122119	0.0386339119160989	-0.222309904989549	-0.0815108275063338	-0.235029644402247	-0.541469597259114	0.0260386375000003	0.46378664292772	-0.0701171531999996	-0.154810379358239	-0.272628269502553	0.469044921983557	-0.129297545817656	-0.267767987429972	-0.0535267884780063	0.0939367628361389	0.158845248001518	0.186185303834289	0.323485958052024	0.120931711854168	-0.587558991131212	0.486950246726806	0.456663078445198
-0.263357298737059	-0.136866347798004	-0.0110923392981848	-0.135284165130911	0.116658521191628	-0.0103424734791447	0.105910294779573	0.250546568377127	-0.152261906082517	0.124708293195866	0.0401288531158506	-0.0533281065149146	0.0377544056045883	-0.219761587183113	-0.0794161795833349	-0.236919263834164	-0.54130471550783	0.0264084291666668	0.456572865515439	-0.0708874615333329	-0.151450870739257	-0.273895171227983	0.461285055774295	-0.12913017177665	-0.269328003769842	-0.0550292420306938	0.176748896229246	0.156378192916772	0.183820481736911	0.319986798439706	0.118535827605322	-0.572938368455368	0.481077205791134	0.455914815492218
-0.260264005624943	-0.135797996734174	-0.012764814045659	-0.131639478709153	0.116725606695766	-0.00911642537630508	0.100816838643871	0.249511901710461	-0.150951559240932	0.122236098256185	0.0304342849413955	-0.0515125997581578	0.0369594681848192	-0.216979308187141	-0.0767308452368303	-0.238615564965583	-0.541319118247683	0.0264816062499999	0.449714644572457	-0.0717476240333331	-0.147785778605316	-0.274966649097451	0.454062877386644	-0.128733020715588	-0.271130389390756	-0.0561698944204257	0.170955238301656	0.153386679449531	0.181719601587098	0.316830351377996	0.116390081321091	-0.538726300828827	0.475222667779438	0.454980883177153
-0.257052713518356	-0.135013089819281	-0.0192876729980201	-0.127642103024153	0.116704550408096	-0.00777433539081818	0.0959876894257425	0.248861473139032	-0.149615307106868	0.119606547706382	0.0257104202418632	-0.0497884190149145	0.0358022303418195	-0.213706809102481	-0.0737504880939732	-0.239725617184904	-0.541614487803845	0.0269025697916666	0.44295422790579	-0.0728056281999997	-0.144063571353484	-0.275426826641837	0.446937302772579	-0.128074944983164	-0.272634173237629	-0.0575119451933659	0.166543178376562	0.151308018924143	0.179765425557135	0.31389288971685	0.114667578016897	-0.525002022753961	0.469419583958775	0.454015174881256
-0.253599923171449	-0.134382039287366	0.0304857040678511	-0.123839490886949	0.116764354269573	-0.00739553885484234	0.0917574667912348	0.248253568377127	-0.148292636606374	0.116548999932281	0.0208761057402441	-0.0479777686770767	0.0349852392339132	-0.210060403341934	-0.0707990164627674	-0.240697323807263	-0.542008499003919	0.0279485333333336	0.436761434594387	-0.0738970115333329	-0.139977956136523	-0.275011290257741	0.43996158064565	-0.126959444063428	-0.274197177439309	-0.0581133435765739	0.163008584119383	0.148595561384286	0.17781223267324	0.311067015590976	0.11318838168977	-0.51185871318771	0.464010812028951	0.452878202733907
-0.249966549616899	-0.133271135032047	0.0273882161517237	-0.120203391840876	0.116983447128904	-0.00592229524784449	0.0889791871389692	0.247021139805699	-0.146905432005781	0.113342503722182	0.0161112118935366	-0.0461183514473469	0.0329433764477201	-0.206053430476714	-0.0678639050139327	-0.242275079508543	-0.539180149916295	0.0292761374999999	0.430407429660176	-0.0748763156999994	-0.112772291477757	-0.27442711921498	0.432460277043591	-0.126257360075811	-0.275769177906163	-0.0581589059081581	0.160155375629995	0.146441006299541	0.175767316942903	0.308008906156551	0.111991906163997	-0.498942355493117	0.458967962126417	0.451638415372421
-0.246308198686783	-0.131612624393749	0.0244988227280734	-0.116894838968946	0.117648816420967	-0.00451704418665777	0.084701555803783	0.245827235043794	-0.145304677220984	0.110229046905698	0.0116941769888947	-0.0442437315149146	0.0314457947274618	-0.201847836725442	-0.0648281020757362	-0.244361640687477	-0.539927631199223	0.0307447572916669	0.423875510800527	-0.0755118115333329	-0.108455057477361	-0.273891935419031	0.424591203287159	-0.125829119688176	-0.276947221790383	-0.0575711311244394	0.156923877502654	0.144486380593326	0.17375032256088	0.305069898672806	0.110958024836754	-0.4941357762095	0.454574734056241	0.450360892161879
-0.242809988530926	-0.129548462159706	0.0222942410683276	-0.114137069535214	0.118361489829896	-0.00338776165223409	0.0806595206046304	0.244307044567603	-0.143781575414892	0.107453825383333	0.00815538605690466	-0.042234288947347	0.0298570195981488	-0.197546616270619	-0.0618739455407815	-0.246669662891262	-0.540882580824882	0.0318045229166666	0.416306111129474	-0.075988244866666	-0.105425707491255	-0.273668937169469	0.416583433132785	-0.125537296367255	-0.277467177439309	-0.0576012545111931	0.153515165790304	0.140527609532487	0.171869180238783	0.296831236668183	0.109909166812779	-0.481159413364338	0.451041296041147	0.449383069460471
-0.239609123774767	-0.127609067212898	0.0200745937131642	-0.111310931926121	0.119083898656129	-0.00254151048751794	0.0769497918762986	0.246157753972893	-0.142745934297092	0.105452891252875	0.00532290674780066	-0.0400171183392389	0.0264315756093657	-0.193313773831337	-0.0592197231496975	-0.248581867071263	-0.542062435709806	0.0327571270833333	0.408379016831229	-0.0764777615333329	-0.0814474739026992	-0.273845956424283	0.408459638964689	-0.125071129199594	-0.283525176071796	-0.057974058368802	0.148091344398819	0.139382759832206	0.169922691474738	0.293932742084009	0.108696061333613	-0.454874362835668	0.447914405416147	0.448693521691679
-0.236581863845154	-0.126122498063962	0.0176839272280392	-0.108264031175157	0.121322358572378	-0.00181344754104262	0.0738532906191866	0.244955778223963	-0.142176085254051	0.103829911643608	0.00255119030303647	-0.0378823294878875	0.0251580110160642	-0.189165655365856	-0.0569304349024839	-0.250241526902956	-0.543086139379277	0.0334153302083336	0.391148046617651	-0.0770583781999994	-0.0742410416914422	-0.274495451298001	0.400219813921807	-0.124678282952566	-0.284168739458972	-0.0557044816702322	0.142010887493316	0.13852144107339	0.167830219564626	0.2909396266076	0.107145568602841	-0.441998355705543	0.445961210103648	0.448078831664724
-0.233699933226753	-0.1250927440746	0.0153581670847183	-0.10498488768013	0.121819095972909	-0.000969180018524085	0.0705726845585803	0.244492418737515	-0.141714880294037	0.102205608238036	-0.000439230711717073	-0.0359297872581577	0.0243000365344052	-0.185382607483345	-0.0545331299379448	-0.251671146435966	-0.543995049629762	0.0342952781249999	0.383825017907028	-0.077555424033333	-0.0716263842005389	-0.275311497809629	0.391567872240847	-0.124278314358192	-0.294949999203438	-0.0590477717590774	0.135862829341706	0.137909719017678	0.165878421811817	0.287919835897117	0.105237114502161	-0.428917565450047	0.444925288228648	0.446895513305934
-0.230738133327306	-0.124616879712898	0.0154084577087471	-0.101291494134362	0.122170793585641	-5.83735168157018e-05	0.0670474311511433	0.244498952261053	-0.140926579458382	0.100086696099677	-0.0035788204922136	-0.0339487652986983	0.0235929870926191	-0.181810482671498	-0.0519032084587149	-0.253397706034559	-0.544516086694186	0.0351239239583335	0.376810637963409	-0.0780025823666662	-0.0722507313195919	-0.276493573328508	0.382933982017862	-0.12348913583964	-0.296370431638387	-0.0594187769902381	0.128936744191135	0.137601251986648	0.164289882485974	0.285000130860705	0.103066200689468	-0.415690310548086	0.444414077291147	0.445103075450289
-0.227632834182006	-0.124441813223536	0.0123640523033413	-0.0975342747310736	0.122590236556463	0.000753733326542716	0.0629360536203776	0.243890312223012	-0.140330910485429	0.0980637164904109	-0.0066376258178705	-0.0319276673257254	0.0226955309522681	-0.178423907674549	-0.0492385478710756	-0.255155165242018	-0.544858798589925	0.0358952781249996	0.369330814770482	-0.0784482948666662	-0.0692089618210952	-0.277963085706603	0.374697436563316	-0.122335304353257	-0.297002445323626	-0.060064638717935	0.122360337129868	0.137595883509921	0.163118112823053	0.28234638873966	0.101044550679034	-0.402176181017486	0.436695154329616	0.442914680721328
-0.224423764297642	-0.12441189301077	0.00909889014117951	-0.0938754316216767	0.123252836025959	0.00162287298903196	0.0585372260432963	0.242494786783164	-0.140069386538983	0.0962092486778776	-0.0177779905651235	-0.0301115609068065	0.0215887765663032	-0.174813452444901	-0.0467163720858678	-0.257028137467533	-0.544976156940974	0.0361645489583335	0.361083268447577	-0.0786747323666664	-0.0689727972159772	-0.279847646846889	0.366758856803454	-0.121255154952207	-0.297016693799165	-0.0604171199847242	0.116929745229556	0.137344726510626	0.16203239184927	0.279803092735744	0.0990774372698008	-0.388965925521348	0.434801474017725	0.441046471676704
-0.221149033277029	-0.124385762691621	0.00554876176280134	-0.0910901566064542	0.124210767060443	0.00253772752884018	0.0542711627906825	0.228421199610686	-0.13997638177665	0.0942845182412384	-0.021231737873092	-0.0288109359068065	0.020759127443496	-0.170799897260002	-0.0440369875873876	-0.258736580436993	-0.544866950914539	0.0361415020833335	0.351918098893426	-0.0786326656999996	-0.0650285861079362	-0.281997681855641	0.358962205002425	-0.12038143473147	-0.297154577241887	-0.0605269234627391	0.1109947088848	0.136757453502868	0.161926332074168	0.277291288072626	0.0970829883167088	-0.382560925548266	0.432023146532345	0.439294150622496
-0.21778337214078	-0.1243239940746	-0.00346316720324935	-0.0884323587578647	0.125029281649302	0.00374302207278943	0.0506296754279731	0.227020866277353	-0.139616506675563	0.0917085334008413	-0.0254396827456347	-0.0280879122581578	0.0196077691471962	-0.166668995343887	-0.0371157392582228	-0.260317211387963	-0.544570916160865	0.035888246875	0.342824530729647	-0.0784004073666662	-0.0608749643497552	-0.284251825391525	0.350810304487845	-0.129438171048256	-0.297495435129519	-0.0603685126045461	0.104896121138175	0.13571958767071	0.160802970690343	0.274651033498243	0.0951386448659705	-0.370169268771623	0.423117815282834	0.437563392910607
-0.214411255499252	-0.124098661627791	-0.00616991385014523	-0.0859315956159935	0.125378706081517	0.00513740244342797	0.0513040427033181	0.228195112623945	-0.139350373150538	0.0884286572398504	-0.0288623895125521	-0.0276282838797795	0.0216949590483476	-0.162582094892319	-0.0342759476758675	-0.262167325962654	-0.544064381360976	0.036272621875	0.334410509326685	-0.0781211615333328	-0.0564732866961018	-0.285836531568069	0.342436218724552	-0.128686975972328	-0.298255112548874	-0.0607221362437374	0.0990738781475211	0.13473925886253	0.159543763116711	0.272058982828149	0.093143699704007	-0.357350976185184	0.420073908668048	0.429644591355585
-0.211058072995481	-0.123861427585238	-0.0077855445143904	-0.0831682162776534	0.125989485500773	0.00673938815623509	0.0489225786441216	0.227677825415195	-0.139430888021595	0.084757871502688	-0.0318320636980156	-0.0269858767851849	0.0207917974434293	-0.158531197858025	-0.0316770605856206	-0.263981438403885	-0.543397388108364	0.037099965625	0.326510315003123	-0.0781309406999996	-0.0520881408389196	-0.267202805726798	0.333847429702253	-0.128085129445237	-0.29913778489445	-0.0611577420687056	0.0931926528100341	0.133920905548002	0.158024088034897	0.269579532366121	0.0912136628361517	-0.343932537226405	0.404492987513184	0.428078920223965
-0.207703181090001	-0.123738189553323	-0.0141104322541135	-0.0807580802922667	0.126488487029046	0.00839162751848754	0.0463398619422191	0.227107154712727	-0.139334378901279	0.0815033182839415	-0.0344003343747075	-0.0261438666500497	0.0196200716788667	-0.154277249686673	-0.0294698469069479	-0.265577266304798	-0.542811400493982	0.038253871875	0.318702123307035	-0.078281624033333	-0.0418805560812524	-0.267654273368553	0.325968410834329	-0.12743658510163	-0.300262101796186	-0.0616531895450239	0.0876168895701586	0.133339144264505	0.156616051569259	0.267065530775031	0.0892968775276442	-0.330061538729689	0.38168778438356	0.426752745770334
-0.204244850270493	-0.123590982106515	-0.0165342603005222	-0.078413763263649	0.127026836494151	0.00994031371788706	0.0433908344580751	0.226843202331775	-0.13877841699994	0.0788494376391246	-0.037225411789746	-0.0252521267851848	0.0184168782723897	-0.149833781154066	-0.0192432035512068	-0.266790709076715	-0.541892919118624	0.0396330385416666	0.31101359387112	-0.0782970656999996	-0.0380737717458967	-0.268284392583139	0.318359278758857	-0.12662374028179	-0.300996133356024	-0.0620053230103145	0.0815477929969501	0.132755639768736	0.1555210024809	0.264631775190918	0.0873314081001392	-0.316518034496759	0.379086930014628	0.425594214291345
-0.200605674805435	-0.122973462159706	-0.0188002183180931	-0.0763520258981122	0.127359673987783	0.011344082223943	0.0400902213502534	0.226177059474632	-0.138047628070118	0.0766689956619706	-0.0401387858026677	-0.0245022027986983	0.0172276059980481	-0.145213017149347	-0.0296313153878372	-0.267535162081337	-0.540688963115297	0.0410481427083331	0.303198825280376	-0.0783164948666663	-0.0343400155407123	-0.269113605165788	0.311123968295735	-0.125533983789742	-0.300998472414814	-0.0626669856711374	0.0751381149076457	0.131993816337847	0.15467471449586	0.262102437941055	0.0798669095896999	-0.303631734156542	0.372632345142436	0.424205966304846
-0.197009777369538	-0.121872365085238	-0.020849986945281	-0.0741199110209047	0.12757624046766	0.0123479873901096	0.0365679486229801	0.225627916617489	-0.137817800592357	0.0746322816660276	-0.0432822746756038	-0.023841476447347	0.016078106872591	-0.140332336949192	-0.0265644919462545	-0.26798940529575	-0.539867397971846	0.0424829083333337	0.295580164744481	-0.0782814698666662	-0.0304775224353622	-0.268393864166678	0.303503947712545	-0.124331652043853	-0.299875605496786	-0.0635297878767078	0.0677585302762854	0.130952223866056	0.153970401732887	0.259415870411528	0.0783240990867822	-0.291467729884052	0.371255432521077	0.422512249284615
-0.193771024227255	-0.120620137691621	-0.0232843038925013	-0.0716222207428452	0.127665675006632	0.013006537964704	0.0332511092995129	0.225146964236537	-0.137672477562435	0.0726331250523837	-0.0462932581644767	-0.0231420676635632	0.0151945774296483	-0.135111109171641	-0.023525178769696	-0.268124771342133	-0.538919242281561	0.0435700177083334	0.287749718895068	-0.0782835948666661	-0.0265498335219591	-0.269629833158926	0.295690301057314	-0.122929221457098	-0.268756084111281	-0.0644456510182319	0.06098768915479	0.129839778961261	0.153353662602452	0.256536952352658	0.0768506018190225	-0.279285709945766	0.369759160676416	0.420393934430634
-0.191221421411771	-0.119636560563962	-0.0259517708631943	-0.0686172461132532	0.127827570065216	0.0136183984057434	0.0297146795954958	0.223959630903203	-0.137368447550753	0.0703651470444839	-0.049100379485367	-0.0224720254338335	0.0147501400522171	-0.129707789534522	-0.0202134953057171	-0.268114433939423	-0.543268356238334	0.0442903302083339	0.269218248472474	-0.0781586031999996	-0.0226886366107618	-0.27085357409416	0.287433985448394	-0.121364026920302	-0.267364597674331	-0.0654535203805958	0.0547060692170954	0.128897593665069	0.152714777609464	0.253453634318266	0.0754067331518	-0.26706880196254	0.367235762618164	0.418159644016397
-0.189323241421825	-0.118833834500132	-0.0284942026249807	-0.0649996776131519	0.128205624064197	0.0145930127550545	0.0257549755785825	0.222987154712727	-0.136637159923833	0.0679607219350572	-0.0516208317466735	-0.0220163582041037	0.0147396852899335	-0.124110620989712	-0.0170484337155714	-0.26793507318718	-0.542587516974077	0.0444553041666668	0.262115461130287	-0.0781419865333329	-0.018927550013961	-0.272172838910364	0.278469460577039	-0.119997412669246	-0.264305612153803	-0.0665240844976608	0.0486178033811659	0.128094669211613	0.152057154888567	0.249358580680687	0.0739254675224589	-0.254986999604758	0.355791803505431	0.485021357686236
-0.187614302256416	-0.118303748063962	-0.0334737363586501	-0.0610918980312563	0.126266398773675	0.0158676912932055	0.0218875997857707	0.225400014191104	-0.135566097833798	0.065492503722182	-0.0538208173891717	-0.0216948294878876	0.0148699365222438	-0.11841483155885	-0.0142083814572661	-0.268136906382234	-0.54170484759613	0.04440191875	0.255951499825155	-0.0782539156999996	-0.000480277663567508	-0.273653033959126	0.269443412549595	-0.118887825105224	-0.261176854822425	-0.0679734355509621	0.043636474201519	0.127147884567748	0.151303365734757	0.245698900886796	0.0727659116273029	-0.243104738349912	0.352423098079074	0.482788080431862
-0.18564093875717	-0.117863189553323	-0.0354766798962469	-0.0566532112035723	0.126849736177013	0.0176301905167279	0.0187134718787939	0.2250552353038	-0.134285281947375	0.0629204475675968	-0.0558002287315981	-0.0215834696905903	0.0147735937014459	-0.112652275112815	-0.0118831630922045	-0.268410182823307	-0.540058937887538	0.0443344708333339	0.250399294545601	-0.0782883490333329	0.00309666940152548	-0.27484590717743	0.261194462292305	-0.117686886116995	-0.25860158447785	-0.0668795342384282	0.0388363703593591	0.125934088728538	0.150270469521573	0.242116076693446	0.0723736961970906	-0.231163718490746	0.349253501179849	0.480932295186236
-0.183273839712424	-0.117381075191621	-0.0376280780766055	-0.0519722430688041	0.127236317373594	0.0195067615903375	0.0162269496800626	0.225151419326624	-0.132435394266541	0.0602712162235164	-0.0574961224860849	-0.0215167129338335	0.0145794133866103	-0.106918118650506	-0.00978443222247693	-0.268802624844563	-0.538459743185429	0.0443194968749999	0.245618317249977	-0.0781610281999997	0.00641511174945125	-0.275505076969879	0.253906129530727	-0.116363222715072	-0.256352936200724	-0.0680784275190606	0.0329961626750393	0.124122829472544	0.149132351242003	0.238799367087262	0.0729536883245334	-0.222097223866598	0.346213617458919	0.479254115509251
-0.180643794463555	-0.116968774659706	-0.0397108650715213	-0.0468723161355789	0.127345843218119	0.021402850212348	0.013591970821711	0.225056804490676	-0.130093413855004	0.0574092006368827	-0.0591639114308084	-0.0214660203662659	0.0143020136940253	-0.101427129675282	-0.0107350392530191	-0.268848521885375	-0.536624180861372	0.0444788718750001	0.240664916587635	-0.0779382990333329	0.00947220329012943	-0.275722296274705	0.24719330277258	-0.115088431628721	-0.254497561384008	-0.069437145757344	0.0269970557176147	0.12171899484631	0.147964083359815	0.235776774767302	0.0739133345225513	-0.210263610022815	0.342970028311633	0.477415021464837
-0.177976232874817	-0.116745802585238	-0.0415649525748662	-0.0417984821595289	0.127474349526626	0.0230927332230118	0.0109503799126211	0.224782068399378	-0.126884774264744	0.0541074177821799	-0.0612561224860848	-0.0208960946528724	0.0141798268068678	-0.0962082817846344	-0.00864058321206679	-0.268733398026183	-0.534767893076979	0.0450547833333338	0.23621263533849	-0.0777594740333329	0.0125102485275667	-0.27581573713492	0.240448846511859	-0.114517522292753	-0.253326428686061	-0.0703472078691453	0.0204037431527131	0.119085058404138	0.146807168913812	0.23284806663333	0.0747300451829203	-0.198544568894452	0.339729477924036	0.474974507921768
-0.175378083050785	-0.116818641680983	-0.043365628250542	-0.0372547902577633	0.127826075208352	0.0248759902889603	0.00806512621283245	0.224829122607651	-0.124043225158805	0.0504152004233672	-0.0634648518471759	-0.0201413266989429	0.0139284169377845	-0.0913159787863837	-0.00659150182355183	-0.26829142418082	-0.513972016065182	0.0460697572916669	0.232008721497726	-0.0776337073666662	0.0158353501736409	-0.276164909427993	0.233827014607914	-0.114317185335254	-0.252909085394272	-0.0712205280272481	0.0136181979813736	0.116530498725012	0.145457386305117	0.229905464498623	0.0750569554357681	-0.186714570079707	0.336052020559694	0.467692466875528
-0.172818314322781	-0.116686261361834	-0.043244011936043	-0.0335468543941544	0.12817900357628	0.0268950937158158	0.0056625839295335	0.225227234828289	-0.121855041135083	0.0465110635599105	-0.0656874218399973	-0.0193596574916257	0.0137150867846068	-0.0863915778262926	-0.000352821272230212	-0.267421268912359	-0.512498959405601	0.0470637677083334	0.228433515542119	-0.077388624033333	0.0195649676686082	-0.276855584596785	0.227272235877211	-0.114256416173604	-0.252927707095152	-0.0730044805964181	0.00693801106548596	0.114235049588905	0.144130207716991	0.227048759799813	0.0750246848976557	-0.174920838105467	0.331538206606206	0.465165837171227
-0.170388470179996	-0.116222065883111	-0.0455439785693429	-0.0301092006494826	0.128493991366268	0.028926107278297	0.00369453160395283	0.2254309842339	-0.118968580031318	0.0429703835129369	-0.0678444139433712	-0.0182954129116799	0.0140272223471403	-0.081448267952813	0.00184100358736938	-0.26619462437046	-0.511222944986523	0.0476008770833334	0.225277640675546	-0.0772026156999997	0.0232448910886532	-0.277857992698811	0.220795735019577	-0.116326036684472	-0.253438209294565	-0.0753015359323865	0.000272756652194056	0.112296705530372	0.142924642032092	0.224454912419123	0.0746261181661564	-0.163396007004364	0.32656526862171	0.462666156391657
-0.16807011924988	-0.115485064553323	-0.0478833245820225	-0.0263887399228736	0.128655556282833	0.0307008272286023	0.00226827896124637	0.225160111670895	-0.117273492975035	0.0400778352050476	-0.0699903292341106	-0.0170437191447423	0.0146853404671244	-0.076661457001265	0.00415724035492556	-0.264657089306654	-0.510072593752584	0.0477417625	0.222186267546936	-0.0770677781999998	0.0266864495302113	-0.278781451063402	0.214526801914946	-0.115573661195202	-0.25392569096612	-0.0769802852265705	-0.00643555072059932	0.11079179103813	0.141968110942798	0.222228694777116	0.0740813950949326	-0.152774362264923	0.321801330637214	0.4598047820637
-0.165860063945707	-0.114582438223536	-0.0502074687261665	-0.022296336837832	0.128688684080961	0.0322281157677892	0.00131106701621442	0.224896775960005	-0.114975888709952	0.0376674316606896	-0.0720461296648356	-0.0196271816587065	0.0146548141513346	-0.0719895600076524	0.00669717375783791	-0.262807486367221	-0.508654962733081	0.0477761375000003	0.218826333781165	-0.0768945865333329	0.0301079827082799	-0.279727867696628	0.208537556631928	-0.114688366283608	-0.2545307312887	-0.0767904405060736	-0.0119153894849748	0.109713456676352	0.140923819217693	0.220211157051684	0.0733710820450112	-0.142706048093219	0.316994392652718	0.456027245101335
-0.163652080034193	-0.113798029978855	-0.0522176837866569	-0.0182719629795006	0.128520409762686	0.0349423215059608	0.00072440739676477	0.223435606202516	-0.112837410732717	0.0352782141951189	-0.0736125331106361	-0.0181046723555941	0.0145035621577141	-0.0674207995829338	0.0215024901290718	-0.260863979591511	-0.50683214176996	0.0478457989583334	0.21511062915298	-0.076713299033333	0.0333876811253642	-0.279786558339786	0.202989385105341	-0.113641630331838	-0.254718295438261	-0.0762896629697755	-0.0187634823539633	0.108784976863235	0.13976443165341	0.218196766179398	0.0727040657441871	-0.133095542103321	0.312102175598454	0.451371230316389
-0.161407223322278	-0.113363787957579	-0.0546424764010535	-0.0143678550030443	0.128257866010142	0.0365076688001767	0.000172998834396587	0.220981103111693	-0.110996908190764	0.0326608500443771	-0.0749011547904638	-0.0164266869022789	0.0143053484416057	-0.0662397418634642	0.0241578391398967	-0.259539798405465	-0.504865823256235	0.0481571270833336	0.211472965962242	-0.0766770115333329	0.0377277413124	-0.277498984618297	0.197564167266576	-0.11267712994942	-0.255121745768172	-0.0788353994038841	-0.0260015296176449	0.107582081059286	0.138394424640788	0.216250465112045	0.0722485966323964	-0.12423234371317	0.307222431412407	0.446069062977679
-0.159111718043243	-0.113188688223536	-0.0765626306227019	-0.010745216480617	0.127986669428946	0.0381963293848741	-0.000391088184135857	0.218176616663762	-0.109912917998655	0.0297775896621842	-0.0759160506985759	-0.0146598059821165	0.0139476371178419	-0.0618916624416677	0.0265786827382544	-0.258867262749031	-0.502960832037083	0.0483038718750005	0.208114036657701	-0.0764188698666664	0.0407877799224384	-0.277409939857107	0.191802095225409	-0.111844613190523	-0.255523271611281	-0.080226872272101	-0.03215220955131	0.10597548726521	0.134489121394473	0.214344416774417	0.0722274565008786	-0.115496820512412	0.302446051567446	0.440366542816389
-0.156849475710413	-0.11301694620226	-0.0788567450341433	-0.00746002670996521	0.127682367434644	0.0401169223767877	-0.000626562578737222	0.216435912907224	-0.10951985550709	0.0274064171396628	-0.0768146436633998	-0.013349052430019	0.0134113612007764	-0.0605804757913832	0.0342910606936333	-0.258590402885731	-0.500940275608578	0.0481138979166667	0.204916319275322	-0.075517411533333	0.043674100937331	-0.276644120902368	0.184941229184183	-0.111487129049614	-0.255232449580489	-0.0802131724835175	-0.0378408745596018	0.10416892212064	0.132709667612961	0.212129265259266	0.0725014284375277	-0.106506195512412	0.297580733737989	0.434291559617464
-0.154651808540981	-0.112421002053323	-0.0809524546051004	-0.00431062545159311	0.12721389368617	0.0421025309191888	-0.000150085140599832	0.215200960458341	-0.109762553577006	0.0236803632037251	-0.0775485991551444	-0.0124617955795454	0.0125925972454336	-0.0566617361763884	0.0371348392271753	-0.258202105307603	-0.498760138812201	0.047759340625	0.201053040954715	-0.0741534281999995	0.0463800854933155	-0.274000106205058	0.179209523704731	-0.111256276932819	-0.25455553884002	-0.0773121435899305	-0.0431848007619236	0.102610230301176	0.130907216632569	0.209542828012302	0.0723123272983223	-0.0970569175768061	0.29223711358295	0.428611838515313
-0.152571265554555	-0.111535895670345	-0.0826165360132411	-0.00110586393342796	0.126558629135906	0.0439016746056907	0.000662673890761245	0.213231509673748	-0.110412693047019	0.0196366655007995	-0.0780377520625385	-0.0120227182791395	0.0116603245181608	-0.0529898537042505	0.03976632334287	-0.257445766166518	-0.496422621481579	0.0477344708333336	0.196733028364737	-0.0725116156999997	0.0194148613610358	-0.271717963347915	0.176194420279696	-0.110842971043585	-0.253810702879609	-0.0829132310415571	-0.0479584326027194	0.101681148848426	0.129184023355258	0.206644527190317	0.0719020327720651	-0.0773754767958935	0.286300539939539	0.423883948730367
-0.150362155448975	-0.110408169606515	-0.0827182233605361	0.00179906807387895	0.125706526978803	0.0454696343817642	0.00163733844018554	0.211050380334708	-0.110827472369465	0.0147766358159944	-0.078096668071153	-0.0118168340606009	0.0109783548211914	-0.0491157260446761	0.0423184333476115	-0.256438603272914	-0.494112033626879	0.0478681947916667	0.193047627264483	-0.0710693573666663	0.022245252399721	-0.269397456435472	0.17253193314419	-0.110192464902405	-0.252967667688994	-0.0831155307831593	-0.0530848961184741	0.10135949863686	0.127172496744613	0.203722161836373	0.0710701072371944	-0.0669531525100098	0.279838648466671	0.419955302897034
-0.148053688882861	-0.10932519088311	-0.0838843386072967	0.00451023105337953	0.124644369876646	0.0466092279956975	0.00238564861618151	0.208522287134518	-0.110856356159451	0.0112113261097364	-0.0825827950068236	-0.0118827191248769	0.0105440007542054	-0.0461312564972958	0.0450447491370851	-0.25519501550475	-0.491657393641667	0.0477135072916663	0.190851656057214	-0.0698673448666663	0.0236705626116676	-0.268423117607203	0.169097164705082	-0.109510580257604	-0.247018438718274	-0.0860849442506108	-0.0582298670969151	0.101631364821627	0.12496403736086	0.200939448058922	0.070310014155783	-0.0564844452285908	0.273135656218609	0.41603010128413
-0.145563140868784	-0.108409100457579	-0.0845934508212476	0.00680786856099067	0.123497577039853	0.0478628958372895	0.00280202283875641	0.205859804966187	-0.110380347251365	0.00794802257631791	-0.0823881584153449	-0.0117799281911828	0.0102089768307606	-0.0412811877326327	0.0478856690043208	-0.253620162673965	-0.488974100361327	0.0468995750000002	0.190200469588702	-0.0691730573666664	0.0254045163688928	-0.266725885799252	0.165480972595304	-0.108696394807476	-0.245728703634087	-0.0864389747517001	-0.0632892908116747	0.101991700681994	0.122471992542933	0.198297980754297	0.0696602086542548	-0.0461279855865379	0.283748196209913	0.411789610692733
-0.143028681341383	-0.10754979194694	-0.0850364960376801	0.00917450951897725	0.122275629542906	0.0492967793123051	0.0027638119084929	0.208394902937573	-0.109219225642512	0.00462460303608786	-0.0821277072875254	-0.0117587340098567	0.0098214090476664	-0.03641085766225	0.0507697372831259	-0.251976936408705	-0.485928865127017	0.0459838197916667	0.190362461542065	-0.0686887740333329	0.0274469441145578	-0.264893005079071	0.161409065219661	-0.107388793691715	-0.244692798161906	-0.0866588635259233	-0.0679362559858041	0.102152283368877	0.120143042963101	0.195766046022362	0.0694829302435848	-0.0360675474371167	0.277764293297292	0.407048011230367
-0.140554905574666	-0.106824825191621	-0.0851879159439385	0.0118255507205197	0.121029664951942	0.0511455808880878	0.00263221736039226	0.206627296099966	-0.107815774884424	0.00118568221871891	-0.0816471057837659	-0.0119141192432802	0.00936515705404571	-0.0314338169697495	0.0532929236273649	-0.25017003624672	-0.482712454183307	0.0450202781250003	0.190579438852736	-0.0680923615333329	0.0300510712821877	-0.262655945814255	0.156628221308855	-0.105535603877526	-0.243221431031598	-0.0872121601662168	-0.0720725743937643	0.1021524244126	0.133988783020052	0.193321039274724	0.0697013751819935	-0.0265222054909272	0.272223555433215	0.401885460827141
-0.138053105675219	-0.105977817212898	-0.0878792564046831	0.0149328573980112	0.119799439066715	0.052879149206562	0.00225043887686749	0.204879318891989	-0.106074599737081	-0.00260863506824843	-0.0809008401196055	-0.012335091418517	0.00866467858514657	-0.0261131673459328	0.0555238387530169	-0.252241972826207	-0.479462888604233	0.044082778125	0.190379154209771	-0.0671385240333328	0.0330311406463497	-0.259920260621205	0.151206396265974	-0.103507116002419	-0.241086662546971	-0.0863131804922522	-0.0758518571466664	0.0992187893410491	0.131657392103029	0.190591171773804	0.070165610617763	-0.0172724701979716	0.266512487472049	0.396287678569077
-0.135686670280549	-0.105172298595876	-0.0882247734563885	0.0179425123604627	0.108279175177418	0.0542593088582312	0.00190775262570969	0.20271005963273	-0.104405838770689	-0.00631769409805545	-0.0802191859842673	-0.0127355460024142	0.00755397683076044	-0.0230236119778166	0.0574228904362791	-0.25010410587545	-0.476140090748609	0.0433154604166667	0.189626864749772	-0.0659449740333329	0.0362093333245769	-0.262991899600786	0.145627970880039	-0.10189881078804	-0.238902550632623	-0.085426223597181	-0.0795909823539632	0.0991895463833025	0.129772933729516	0.187766518357045	0.0704823166472156	-0.00800719818185219	0.260815730190496	0.390439829106711
-0.133556685363505	-0.1042880565746	-0.0890304940284454	0.0208006146539478	0.107101221717404	0.0554484235171571	0.00191682765548273	0.200706968464638	-0.102599576117159	-0.0099920339312205	-0.0801832461346431	-0.012819863915134	0.00619107411943669	-0.0174659713786807	0.0570523725202374	-0.247467931633025	-0.472831443923579	0.0427422833333335	0.189307675982221	-0.0645433698666663	0.0396689595288157	-0.25997835621494	0.139851857672492	-0.100599521635208	-0.237234136924716	-0.084243313871381	-0.0835527153556216	0.0991614653973871	0.128030377362707	0.184928369663633	0.0706302998832998	0.00131876878903002	0.255046448637098	0.384238098595959
-0.13153443297537	-0.103326121734174	-0.0903318141604588	0.0236697398822816	0.105873917581645	0.0565997712260516	0.00297152925664707	0.198596298948969	-0.100675875212854	-0.0134192030508212	-0.08086640402938	-0.012931294057218	0.00524521270283987	-0.0124545942540488	0.0593591651428195	-0.244389001708783	-0.46961649799512	0.0424197572916669	0.190413727382172	-0.0631546323666662	0.0435543040495909	-0.256268156164927	0.133077404842303	-0.0987822428198289	-0.236521147356635	-0.08236172076359	-0.0870938347586068	0.0991340930382322	0.126665868936385	0.182122394936606	0.0707453480448259	0.0105799477230904	0.249242642811855	0.37796724846155
-0.129575579280046	-0.102043807904387	-0.0917292013991826	0.0262479741018879	0.104483077219893	0.0578723878547058	0.00486467997783296	0.196990273307943	-0.0986769347350565	-0.0163942070357316	-0.082233471698553	-0.0132211346357024	0.00394264634764989	-0.00792612721864185	0.061846254661488	-0.240562166954995	-0.466517657991423	0.0423717104166667	0.192649280383239	-0.061645074033333	0.0443505608256846	-0.252162904852099	0.125594204156197	-0.0980049180766319	-0.23640057729089	-0.0810674451897163	-0.0905881589708788	0.0990448456790773	0.125757218185166	0.179986682465425	0.0708746385884956	0.0196381161083774	0.243497866112826	0.385610835189048
-0.127712894513832	-0.100804213489493	-0.0927716106401066	0.0284832450578447	0.103147294271006	0.0592229621860352	0.00699615278450275	0.195953307495978	-0.0966543248461824	-0.0187176037734182	-0.0838090105456708	-0.0135382121898296	0.00265769839354631	-0.00381736223014795	0.0675743990609547	-0.23634043400045	-0.463212079841871	0.0423435854166666	0.194652775470411	-0.0599641531999996	0.0465187143765482	-0.248288463741821	0.117960739319147	-0.0971457812952299	-0.239216337724058	-0.0803857519044681	-0.0945064632826534	0.0987061661016124	0.123698674106294	0.176829458305337	0.0710709384866155	0.0271257652078637	0.228120473403691	0.379054568377671
-0.126136795971851	-0.0999104302448128	-0.0931083268117239	0.0301366548406741	0.101792905489378	0.0605718197435721	0.00905415993019529	0.194327894390564	-0.0952672550661853	-0.0206844121257906	-0.0853376320995554	-0.0139393031911828	0.0014317872575879	-6.76589720432913e-05	0.0696606484682567	-0.232872820364086	-0.459787128367612	0.0419408510416672	0.195703066955755	-0.0582505115333328	0.048486706699005	-0.24473396761779	0.111342907415202	-0.0960749982712616	-0.238776353691211	-0.0787296424308915	-0.0990426034153233	0.0981997224396407	0.121653948667798	0.173445711900588	0.0710076361804192	0.0361590867040757	0.222036240845551	0.371215409011095
-0.124732703463052	-0.0995209023192808	-0.0933991133903817	0.0313966467221433	0.100273626960774	0.0618766673487969	0.0104781906302086	0.192745387401665	-0.0946631069580287	-0.0224820078964721	-0.0866066045306331	-0.0143067169259596	0.000463038755072212	0.00347122027217336	0.0726720145154897	-0.229860805686056	-0.456253151105389	0.0406610333333335	0.196122841430944	-0.0565321823666661	0.0502493669677192	-0.241491697050149	0.105659771909198	-0.0948879735821285	-0.23769834730435	-0.0776032535420026	-0.107525343167711	0.0978119847635843	0.119853822564393	0.169990684668473	0.0703534590941916	0.0454446809275606	0.215543264101365	0.363049830338588
-0.123329395267979	-0.0994285818405574	-0.0964520684096482	0.0328172414045061	0.0986082250707218	0.0631130782963401	0.0120172193453069	0.191454073982984	-0.0945450163475099	-0.0264463260416942	-0.087775627087024	-0.0146765219834697	-0.00020066488947168	0.00690974827088153	0.0745487051737594	-0.22705186865954	-0.452755743766448	0.0388382468750002	0.197045552655183	-0.0549370948666662	0.0516018775243409	-0.237392414492229	0.100808622681068	-0.093500417265675	-0.236116109621868	-0.0762618955173113	-0.111943754092602	0.0973844847635841	0.11784683185019	0.166805028955848	0.0690434285301462	0.054718473541197	0.208734915264156	0.354997914065003
-0.121633729104078	-0.0993739275852381	-0.0963277474219939	0.0344547733712201	0.096745412348437	0.0641407830444221	0.0138585373286333	0.190613661465203	-0.094632542779327	-0.0291005382432857	-0.0888906145556958	-0.0148723968988959	-0.000705520731657111	0.0103151784456968	0.07668687431456	-0.22361446335651	-0.449212190757852	0.0367637677083334	0.198813013037809	-0.0533738073666662	0.0487331509488692	-0.233856700206514	0.096151737603881	-0.092282657308926	-0.234636173490481	-0.0746126671222495	-0.116491538077705	0.0967941282494997	0.115570768569208	0.163952663739521	0.0673072124516057	0.0637119394502879	0.201389915264156	0.347338892838588
-0.119590551627959	-0.0991593996597062	-0.0964050313726112	0.0363035819768625	0.0948600632985439	0.0652582369113098	0.0161169202848329	0.189819861085876	-0.0947008335968013	-0.032057583336124	-0.0903601383652195	-0.0151192824706144	-0.00108239957519989	0.0136797914700416	0.0822825980285783	-0.219815777276965	-0.445560573233127	0.0348757468750001	0.201672596473778	-0.0516372740333328	0.0499532582285628	-0.230051856487821	0.0913977959229207	-0.0912267147967617	-0.232316009360648	-0.0725649819370643	-0.120683605116811	0.0957678254325985	0.113040042901433	0.161264902892572	0.0655891981883846	0.072151629317712	0.193811605186636	0.340067093647213
-0.117193558163907	-0.0987769196065148	-0.0967490437182902	0.0378183272579665	0.0927997686130447	0.0665133353977289	0.0184670724616227	0.189252950227649	-0.0944300998045667	-0.0346954708301234	-0.0921381333526882	-0.0156247713068797	-0.00125083393880221	0.0168704006993201	0.0852248929550837	-0.21603838617848	-0.438058803286649	0.0328455385416667	0.204895928986025	-0.049728674033333	0.0515601241289461	-0.225890772715109	0.0865849794563679	-0.0903025167430584	-0.231118960749537	-0.0704580374926199	-0.123714132739405	0.0946809328269647	0.110767200989247	0.158446470728077	0.0641266993461135	0.0801845601889242	0.280256662346434	0.333446132562307
-0.114810139360488	-0.0981783158831106	-0.0970708955701421	0.0391892527704489	0.0908156735007594	0.0678790434632482	0.0200293511436396	0.187959941692799	-0.0936112758517166	-0.0374952423619228	-0.0939630456333899	-0.0161697243684494	-0.00128556758627432	0.0199294341685762	0.088307633590456	-0.212046246026965	-0.433782770705542	0.0310158510416667	0.20771986089067	-0.0478388156999996	0.0534369900293288	-0.221511479583116	0.0814136278268656	-0.0891614147426978	-0.229380017036086	-0.0845262361329919	-0.126638999281925	0.0896328747814977	0.108681544678345	0.155597049028059	0.0632633854626272	0.0882305947533182	0.272434683322266	0.326437292434275
-0.112417700949226	-0.0972926443405575	-0.0973787350763149	0.0405046840673839	0.0889033800346482	0.069335537346724	0.0216867257631976	0.186347717890049	-0.0924823358238223	-0.0400841404013468	-0.0957897123000566	-0.0167540232520759	-0.00142236709643062	0.0227884757124415	0.0910943571561269	-0.207701655591359	-0.429037577111007	0.0293638979166666	0.210472889327597	-0.0463315281999996	0.0553861471174517	-0.217081845308296	0.0763849725953046	-0.0876305983793892	-0.227342517036087	-0.0813422855157079	-0.130063282335929	0.0892058244122995	0.106338543417311	0.152904857607705	0.0628761089043241	0.0962457699427121	0.264486290709407	0.319323432090609
-0.110341642628462	-0.109985525504953	-0.10008425025056	0.0417249134158721	0.0869108609817064	0.0709556161358586	0.0234331330676834	0.196739187566936	-0.0914608439445767	-0.0406539630120087	-0.0975999879892797	-0.0174384912831991	0.000476228803190995	0.0254220660875071	0.0935505923386779	-0.202983675004237	-0.423828940348812	0.0282999656250004	0.213431583254301	-0.044899499033333	0.0577115494163018	-0.212488936564002	0.0714384751682033	-0.086275101893536	-0.225267188088718	-0.0796273696907922	-0.134117273645675	0.0885589955620885	0.10345994201871	0.150420174907748	0.0626606231212362	0.104248030832864	0.256484626322722	0.312605212750987
-0.108360164498749	-0.109111532051598	-0.0996849696303921	0.0431115564034913	0.0848802441744713	0.0725867399177375	0.0256561077931036	0.193642107794856	-0.0906113230915599	-0.0429960074990246	-0.0993430957587032	-0.0181622797642545	0.000250231992983851	0.0280334311002246	0.0956210522722957	-0.198240019701207	-0.418181298556389	0.0276280906250001	0.217022012134615	-0.0430992406999997	0.0601313425197505	-0.207835118774407	0.0667706810001073	-0.0850724482622511	-0.223324607679361	-0.0764465054932612	-0.138799458623949	0.087402202752665	0.100083876444939	0.14789095392984	0.0623668053940898	0.11205512126847	0.242308835941544	0.306317464267159
-0.106488942779292	-0.107907413802825	-0.100234075554498	0.0447570445301406	0.0826348666721848	0.0740029891402129	0.0279101980405564	0.191026139133887	-0.0896219025669726	-0.0455403774436817	-0.100756930345169	-0.0185551353968662	-5.25989480050226e-05	0.0278423277740577	0.097552678635501	-0.193429413640601	-0.412187551729125	0.0271002260416668	0.223523459795543	-0.0411112031999995	0.0624535034392907	-0.20277414200222	0.0621975283414454	-0.0838401586605209	-0.168211660822587	-0.0736260677828236	-0.141386350798127	0.0861935134066734	0.096650468213826	0.145292593976349	0.0620644389960163	0.119704837177561	0.233924867344434	0.299291706152305
-0.09650247192376	-0.106424273459127	-0.100301595347018	0.0472573652120968	0.0802413578824279	0.0751395866936032	0.0297996594670482	0.188115797253545	-0.0882204763736041	-0.0469119975612007	-0.101568609543165	-0.00506963814949137	-0.000564983318020962	0.0306936615909502	0.0995248455392468	-0.188766700572419	-0.406002983913351	0.0264779604166665	0.227908072027056	-0.0391416823666661	0.0641679861979113	-0.19735305134853	0.0574211406913596	-0.0829034980377188	-0.165896024295372	-0.0729331692563045	-0.144754203202771	0.0853511479003442	0.0932041676291646	0.14270971043189	0.0617235202222828	0.126858483010894	0.226274213117559	0.292558695973974
-0.0942624920606911	-0.104722231724266	-0.100363668784091	0.0499372576415672	0.077793777351994	0.0758442933077437	0.031377256397047	0.184901096398844	-0.0861108641902238	-0.0492218987354211	-0.101922444129631	-0.00534784783783831	-0.00126204073428905	0.0335418885413047	0.101761450565326	-0.184230171216359	-0.40001538642385	0.0259888979166668	0.232512654745535	-0.037444986533333	0.0651922084201336	-0.191605936012153	0.0528964854597987	-0.0816340352222241	-0.164060167345305	-0.0713697794257959	-0.147924667547713	0.085008334081779	0.0896540082803168	0.140075269455206	0.0611728255848836	0.133655784147257	0.219192861427947	0.285337153241807
-0.092014413123921	-0.102779815603153	-0.10046362783405	0.0529857354170896	0.0755207542852323	0.0762302792086353	0.0327719262395771	0.182029828592576	-0.0835209870138165	-0.0512649995270897	-0.102206353904067	-0.00581668676060246	-0.0018208525365218	0.0366276034026844	0.105202986471913	-0.179779875288328	-0.394181446232793	0.0256266583333333	0.23618421565716	-0.0357851240333329	0.0656379938607463	-0.186201902499887	0.048479353384327	-0.0623770015880858	-0.162314020246789	-0.0682477147108498	-0.132950411366048	0.084770581356744	0.0859590386597734	0.133878781555288	0.0602077218523653	0.143950738156236	0.211239772339314	0.278011181673839
-0.0898731867848151	-0.100953888843742	-0.100278499523922	0.0558322221229959	0.073462406556343	0.076430666934117	0.0344835446066535	0.178765669048417	-0.0840703615455614	-0.052749848897474	-0.108940659174664	-0.00641995573079218	-0.00228556408586342	0.0396671101725102	0.108376473812424	-0.175489226614086	-0.388143045752845	0.0253207989583333	0.239012515378426	-0.0339587365333329	0.0659038789182177	-0.181279010812736	0.0442540257685466	-0.0596318567130883	-0.161169670269281	-0.0655046946800332	-0.13673098024049	0.0845002183117367	0.0823418679616191	0.131415686317193	0.0589809435806231	0.15012343784493	0.202223968493598	0.270592705058766
-0.0879534284279886	-0.0992677411350676	-0.0999173542877768	0.058735120438401	0.0716813721086243	0.0765458359160789	0.0366708146873736	0.175674358507107	-0.0823074852763547	-0.0542163145475458	-0.11397284671251	-0.0069315749719846	-0.00212636221167856	0.0424534818681905	0.111985131109074	-0.171795666008025	-0.380490124418667	0.024998403125	0.240854530462866	-0.0318874740333328	0.0663918789182178	-0.167971285907281	0.0394484614460767	-0.0587719498430654	-0.160423736845979	-0.0627805652501411	-0.141463564555809	0.0839151642505553	0.0788089389234441	0.128925979357486	0.0578921642900793	0.155893574188864	0.19071191522956	0.263059882043961
-0.0860357562572274	-0.0977192836882591	-0.126516817175411	0.0614744100669781	0.0699361795468929	0.0765402543278557	0.03935584578437	0.173126253094001	-0.0808812250553106	-0.0599579927527152	-0.115165358290707	-0.00737988120504693	-0.00196398433983661	0.0437631954766096	0.115311648752615	-0.168326324151965	-0.373943714280418	0.0244817364583335	0.24202206612445	-0.0294464448666661	0.0671594038224323	-0.163473195263125	0.0346150069006222	-0.057689988714708	-0.160134031492853	-0.0595139088556881	-0.146544295965805	0.083063052348305	0.0751117269550847	0.126255576427083	0.0569378320681659	0.161479561500208	0.181710122446664	0.25514247583602
-0.0840786036192895	-0.0963947480908778	-0.127782943504702	0.0641018872336108	0.068084615681432	0.0765120581843759	0.0422923946794342	0.170471495259243	-0.0792314541864094	-0.0610903203389219	-0.116289163064487	-0.00767795877957269	-0.00176759161295129	0.0458564384480932	0.118181452879409	-0.164533556633025	-0.366131352396745	0.0239719708333333	0.242952792473031	-0.026821799033333	0.0679121394546163	-0.144383645839636	0.0321679450187246	-0.0561144836982865	-0.159552906886465	-0.056358315635349	-0.150789033877223	0.0818249787723556	0.0711442157777373	0.123709678991186	0.0558265951505037	0.167315686731717	0.172415800787364	0.24680959814423
-0.0820905649563817	-0.095067444490223	-0.128238852354729	0.0667849986604425	0.0663137143502666	0.0765156036954692	0.0454909046701712	0.16729977161252	-0.0772563710702266	-0.0619642879847288	-0.123602772312418	-0.00798628364407132	-0.00152434160629575	0.0475325475258394	0.120391483282121	-0.159862072258025	-0.35931331972334	0.0231030906250001	0.249134151879015	-0.0244881073666664	0.0681780551634287	-0.140123742312353	0.0283135409091357	-0.0543310963765607	-0.159139256414131	-0.0531581615521442	-0.153299809984496	0.0803857514516805	0.0669644083720283	0.121470576427083	0.054442490769657	0.173743249091334	0.162468027920992	0.238390185711525
-0.0799866704739009	-0.0934969473543802	-0.128456400049482	0.069541389973615	0.0646137793843077	0.0766073702308203	0.0484909020236182	0.163885213207961	-0.0754953592991778	-0.0626722913904334	-0.124158507920093	-0.00828897249908487	-0.00134586544624457	0.0488300055960641	0.117444000376656	-0.154783201519389	-0.352027535884677	0.0218146791666668	0.249891831069215	-0.0226839198666664	0.0682534038224326	-0.135385992337476	0.0248191984433822	-0.0527781945004642	-0.159273496180212	-0.050147560627645	-0.160486781760567	0.0786273258187692	0.0625484322170357	0.119605155181662	0.053164772421968	0.180401242549978	0.152927338812979	0.230283386838712
-0.0776280478399904	-0.0916275611023343	-0.128014634018746	0.0719430400649484	0.0627700419592493	0.0765408680537525	0.0513684989536173	0.160958190415938	-0.0728401459060842	-0.0634636653793648	-0.12414806726622	-0.00853848554109033	-0.00119690237087786	0.0501081860248137	0.119085762228093	-0.149813646595146	-0.344394493289264	0.0199727520833334	0.250362803211857	-0.0211295698666663	0.0685217271296273	-0.130051649055394	0.0218895546077657	-0.0516355999083013	-0.159813278006573	-0.0473727070066896	-0.163339637049341	0.076694249605689	0.0578483359198903	0.117989935401442	0.0522063024766127	0.186761819056263	0.14451733087917	0.222245762764014
-0.0749156696684236	-0.089547196945215	-0.127422159190977	0.0737165777146338	0.0605499261173633	0.0761923691941216	0.0545524079121983	0.157554657652406	-0.0707951685630001	-0.0643512664862188	-0.123961912326632	-0.00862784445030434	-0.00125177551732507	0.0515188605210531	0.120742059353886	-0.145463859663328	-0.336322879463061	0.0180700177083333	0.250383119165037	-0.0192597448666663	0.068680407817964	-0.124318717691712	0.0192407532379028	-0.0507756570460168	-0.160188599644	-0.0451421368988314	-0.166284405057128	0.074687817204142	0.0530582957960797	0.116426711958219	0.0513694843789929	0.192756252992505	0.136874250294335	0.213614159466572
-0.0717935854960517	-0.0872441138846584	-0.126580134813658	0.075340139719911	0.0581029857657729	0.0756116663120977	0.0577810171486681	0.154263988136736	-0.0686772965184938	-0.0654263463074193	-0.124014193776525	-0.0088457560356703	-0.00188319134123564	0.052820835343078	0.122467419562919	-0.141227578886813	-0.328135674239008	0.0163821270833331	0.249600461120236	-0.0168607115333328	0.06910747473957	-0.120365971012652	0.0163709244707798	-0.0498003432384855	-0.15972496941458	-0.0433846330467512	-0.170038647432209	0.0731135226366312	0.0482833238827472	0.115027334668842	0.0502520258256911	0.198610847704251	0.142780039343518	0.204888934449748
-0.0696951708805508	-0.0847935308241019	-0.125553280017686	0.0766009860767202	0.0559461663368532	0.0746706068055666	0.0606825997872812	0.150992677595425	-0.0666128589035268	-0.0664900116969468	-0.124583674942126	-0.00930806972130711	-0.00189176390901869	0.0540298085160658	0.124248330350527	-0.136887889019389	-0.320150252669023	0.01482379375	0.248164091034836	-0.0140225365333327	0.0697184307625147	-0.115219149159443	0.0128917669365328	-0.0488272294579481	-0.158561793526141	-0.0412375144026835	-0.174427834648303	0.0719154257660265	0.0438301242954492	0.113617261408768	0.0453666693656804	0.204466663994593	0.134784623339278	0.195960588638846
-0.0667797460439494	-0.0821797112660005	-0.124267667935015	0.077822110493201	0.0541886925028931	0.0733680938468271	0.0629378227593598	0.14579994255269	-0.0649057208533677	-0.0673400489468402	-0.131140491071893	-0.00971980329176782	-0.00171490585479227	0.055081857745845	0.125774116091475	-0.131914936841359	-0.312328011218103	0.0132175437499999	0.246194987872576	-0.0111079906999995	0.070621922158308	-0.110859163206501	0.00595423629447626	-0.0447371107631477	-0.156762855154571	-0.0395421677154724	-0.17785363769827	0.0711678475311461	0.0393025007714322	0.11211061305712	0.0436473394389769	0.210387649532679	0.127367551645736	0.186433590825926
-0.0640447636407317	-0.0795071417078991	-0.122723166080219	0.0787502391719101	0.0527190268185115	0.0717076750203708	0.0653558907757688	0.140071110643859	-0.0632364176096152	-0.067984727533473	-0.13107295473726	-0.00986211358987082	-0.00149776071922612	0.0563592739868457	0.127045844348287	-0.126238824151965	-0.304558206427849	0.0116206687500002	0.244239330455316	-0.00836611569999955	0.0716759259823998	-0.106946500787397	-0.00703721525781277	-0.0428752992796363	-0.154446528119034	-0.0380036160975987	-0.180405300579516	0.0705576352421166	0.0346854745189962	0.110377957379464	0.0421085477906151	0.216202286802648	0.12042575817159	0.176321511418119
-0.0612825816397262	-0.0768642345884227	-0.120974928136393	0.0796938620661663	0.0510088408617998	0.0702033353977291	0.0678586881821471	0.133671395544144	-0.0618810158419272	-0.0687371913478621	-0.13025814438632	-0.0128455359960963	-0.00143748958684963	0.0579047793562702	0.128157968275125	-0.120368050004237	-0.296394818638842	0.0102283510416667	0.241701825339494	-0.00613493236666626	0.0849908723616368	-0.100830805429107	-0.0102665968566066	-0.0400156712807145	-0.151799771483856	-0.0360765899034538	-0.18248627072877	0.0699892390571657	0.0299436357020754	0.108508048954556	0.0408489071052813	0.221916847231382	0.114414288718944	0.166130427972628
-0.0583238687186604	-0.0742411126571626	-0.118947112821077	0.0806306207428458	0.0333010924454336	0.0687257301727654	0.0709634334514336	0.127128304376052	-0.0599816888196289	-0.0699099137829407	-0.135478548631878	-0.0129046445887891	-0.00128233807169809	0.0600478353028574	0.129170920869377	-0.114560000761813	-0.287795683930272	0.00903486145833345	0.238167861736863	-0.00417394903333286	0.085239732782287	-0.0962807451336592	-0.0128310542245156	-0.0368289923338191	-0.14896998515907	-0.034758808701605	-0.184818052039607	0.0691839230409913	0.025500565657366	0.106630558112065	0.0401303586995378	0.227393004775615	0.109254216041224	0.156048521848806
-0.0555316012475692	-0.07185163638875	-0.116539203441109	0.0818198170083217	0.0308222821746276	0.0673245068677685	0.0741947501114839	0.120753503806252	-0.0577972301180275	-0.0715519263414764	-0.134279913554085	-0.0131431954176119	-0.00107623759322923	0.0627417457076733	0.13013236170551	-0.109225341670904	-0.278677432049706	0.00800751770833349	0.233336975812878	-0.0023660740333328	0.0848343522851549	-0.0913576268540893	-0.0167599473517325	-0.0364627138086899	-0.146113822316065	-0.0334312278079223	-0.187521661708653	0.0679096768208788	0.0211741412620891	0.104763268734776	0.0394449301347156	0.232694257878819	0.104533359049779	0.146030331236424
-0.0527863624340952	-0.0697091425262296	-0.114030631634008	0.0829830583316421	0.0281211923463582	0.0658189273529436	0.077599490087665	0.113528549557447	-0.0554603643995113	-0.0736041985849844	-0.132879291206136	-0.0135958383472465	-0.000977521484776242	0.0650477378095431	0.131089278465495	-0.104729863451207	-0.269250903368179	0.00699046041666673	0.22744134404294	-0.000128724033332889	0.0844560616541798	-0.0862918847176206	-0.0205695270880637	-0.0342885337198568	-0.143133464691234	-0.0314970521530687	-0.174695369655124	0.0662741678546341	0.0167428676177007	0.102884678991186	0.0381142427199776	0.23779801718843	0.0997553629864887	0.136184678056747
-0.050057694761898	-0.0676841261596175	-0.111540369312863	0.0840495612746095	0.0255210519896871	0.0646977372223197	0.0802652066418532	0.107726991947205	-0.0536349393019297	-0.0758405119098035	-0.131474913554085	-0.0141632351672735	-0.000890033446498822	0.0672857133092206	0.119525099533041	-0.100837652276965	-0.259766508610691	0.00592861145833334	0.223660908609343	0.0023316926333337	0.0862018746361229	-0.0815485624384527	-0.0245478948856947	-0.0298556931990056	-0.140520457493753	-0.0293055883626219	-0.176818214027331	0.0641358019966877	0.0119672789440793	0.100827902434409	0.0361753077157002	0.242949412152374	0.0947002717608092	0.126552021175858
-0.0470766590655682	-0.0657301879435782	-0.109282347320282	0.0848803629795009	0.0231182056389605	0.0642144809363597	0.0820550915168034	0.10296373850631	-0.0524066316165244	-0.0780197743619107	-0.130746837175018	-0.0148754053296552	-0.000472824515079219	0.0695475887121866	0.11959417510164	-0.0974644751936314	-0.250816630905213	0.00468993958333346	0.217187750169766	0.00474454263333361	0.0866260654758176	-0.0766997030273383	-0.0289005784164452	-0.0281212696209663	-0.138270126859475	-0.0273147100883538	-0.177756178269509	0.0616809342927496	0.00700083162091065	0.0985974445589515	0.0338468492542328	0.248008942435701	0.0895154356642084	0.117399945553382
-0.0441644117050857	-0.0636292345884228	-0.10594500041076	0.0856271906636901	0.0212269449058033	0.0631046023938495	0.0836899004954634	0.0981919297941889	-0.0512072933779314	-0.079719300756121	-0.130973902238668	-0.0158576702146349	0.000185046298317754	0.0718308696599621	0.119508601611789	-0.093924785326207	-0.242309519363379	0.0034540020833335	0.211279370525002	0.00681468013333371	0.0894462308847944	-0.0719572952291269	-0.0329434011428052	-0.0264104106039836	-0.136345160597666	-0.0254112894412043	-0.181901992505597	0.0591507303546341	0.0018825328704807	0.0961327925442996	0.0319403751161025	0.253010288142443	0.0837965356717789	0.108682371108564
-0.041239253334045	-0.0613791425262297	-0.105344447307473	0.0864286682362494	0.0195201768245615	0.0616622272251586	0.0856486954214674	0.0953768985701554	-0.0497772965184939	-0.0812123297046098	-0.131724114402741	-0.0168644932017797	0.00079375443228908	0.0739312726257907	0.119835676691271	-0.0899587223527222	-0.239318733367256	0.00222236145833336	0.20776910739854	0.00880016763333383	0.0895673737419374	-0.0672269364712131	-0.0136743569883481	-0.0245487339034717	-0.134385882594967	-0.0234832154812659	-0.184677860471396	0.0568175376682768	-0.00318058532280138	0.0936118218483288	0.0306033014265373	0.258048988540442	0.0773507335671534	0.100481031522426
-0.0383939240228333	-0.059003888843742	-0.10263676315273	0.0872041685406943	0.0180100050940463	0.0601460059026215	0.0878220965842583	0.0907647316664095	-0.0474032353223884	-0.0825104565671042	-0.132463407189163	-0.0176767796530652	0.00105172093946613	0.0760300032834308	0.120562054778823	-0.0855532772769647	-0.231191701109192	0.0010275697916669	0.191904777965621	0.0105094468000006	0.0892168975514612	-0.0626777253366535	-0.0167121031159404	-0.0224413073602062	-0.131934973913006	-0.021354001305611	-0.185156245836279	0.0548531894791066	-0.00805413799963282	0.0910985434600504	0.0299264742166596	0.262903803924451	0.0705538564379233	0.0925970792175811
-0.0353306560489771	-0.0566531584836765	-0.10018218578124	0.0874846373858334	0.016447507158115	0.0584850072521491	0.0894611002840469	0.084880774814821	-0.0439490606173768	-0.083090724766338	-0.136194733614613	-0.0181208150894657	0.000990931465782038	0.0783014853917481	0.121051597454293	-0.0807937365572677	-0.223090226454814	9.33249999999497e-05	0.188011272462734	0.0118497301333339	0.0874406890480879	-0.0540865948429259	-0.0193356591673976	-0.0199254074590472	-0.129640842109137	-0.0187667593949793	-0.185577637763104	0.0529903005023135	-0.0129197507475405	0.0886246789911858	0.02951510054328	0.267168468778453	0.0646016306827564	0.0846392835412688
-0.0320432452898016	-0.0546120926080627	-0.0980357562634873	0.0871892466815508	0.0149213182545484	0.0566365861995177	0.0902289808337295	0.0783471593572582	-0.0398408435596353	-0.0826774584828132	-0.136872123385336	-0.0184100869094928	0.000908850126069061	0.0808911815555134	0.12093758424813	-0.0760113028451465	-0.214662005256657	-0.000820346874999905	0.184920085255586	0.0128251343000003	0.0877934745746389	-0.0510155031925121	-0.0221596746570274	-0.0173632769891037	-0.127189773733069	-0.0164661122455187	-0.187012523426257	0.0511855932238325	-0.0178857372200845	0.086021840163347	0.029400184591466	0.270726450415368	0.059662089460862	0.0763840135210806
-0.0286137028061415	-0.0525893246047894	-0.0960325169948068	0.0863118019890402	0.0132688950379037	0.0545046293844029	0.0905803761825668	0.0727113841083251	-0.0357239921979772	-0.0821494690061771	-0.137456638781056	-0.0186783273526592	0.00114966352319813	0.0839475137623201	0.120522898505895	-0.0715133033186314	-0.205630208021634	-0.00182477395833329	0.182451699617578	0.0137838801333339	0.0865455754149749	-0.0482452692799053	-0.0250009190781354	-0.0152727507663591	-0.124763334236893	-0.0146718441407421	-0.188726335317289	0.0490945836422572	-0.0229735464600248	0.0836140013355083	0.0291217157251338	0.27365680467316	0.0554841918153174	0.0674483599208113
-0.0215898954810554	-0.0505277820515979	-0.0938812650075254	0.0857152361274612	0.0114978270887623	0.0522985295193556	0.0907531748083597	0.0672522233686379	-0.032474330930087	-0.0814683362289601	-0.138129205966345	-0.0188906856916308	0.00133861886610088	0.0864802008877675	0.119963365612767	-0.0673519870307526	-0.195978387745137	-0.00321826354166641	0.179112781670536	0.0149491968000005	0.0853835474037705	-0.0446761652815108	-0.0281101603488101	-0.0130460682252504	-0.123592276094406	-0.0123709812747944	-0.189804939413531	0.0468843977245358	-0.0279929090646334	0.0814748804563874	0.0286766071677104	0.276265042447523	0.0513238163137654	0.0578796961422111
-0.0180722373167652	-0.0482102759141184	-0.0916626905507157	0.0856339797848591	0.00960391609140444	0.0503093527312315	0.0908877519753789	0.0618033352700131	-0.0303921267037871	-0.0812179536775545	-0.138450719403403	-0.0190128968722804	0.00138834773372454	0.0883581369561632	0.119059036926047	-0.0632315206481769	-0.186232903874169	-0.00507529479166665	0.175098746582817	0.0163186593000004	0.0839620566578696	-0.0406392315535219	-0.031187109679343	-0.0107153421941604	-0.121319002652519	-0.0100485467601565	-0.190741499365808	0.0445494711246763	-0.0329825617070729	0.0795647156212227	0.0281679318226157	0.287190200820849	0.04702028841612	0.0479860470843375
-0.0146936331793884	-0.0458656134754932	-0.089198209893588	0.0861608642987621	0.0075062711937823	0.0485902974005971	0.0911878021867953	0.0571880934492449	-0.0293670201489843	-0.0812489429979945	-0.13834136296776	-0.0196273462971789	0.00121714358699404	0.0895140582729035	0.120351350282112	-0.0589048516140859	-0.176480604334999	-0.00711292499999992	0.170306769357144	0.0179875509666672	0.0839510002200851	-0.0362623464885543	-0.0349687977864577	-0.00952108528494694	-0.119616880249375	-0.00768025708373119	-0.191926470533038	0.0422446341872642	-0.0377119231652868	0.0777114189179258	0.0277606414806425	0.289477535101152	0.0427523877423369	0.0380580692916054
-0.0114811628038109	-0.0438328106931691	-0.0866828945782728	0.0866351732088495	0.00545214718453523	0.0468650072521491	0.0919457910874296	0.0522913319509044	-0.0287525488851321	-0.0809850994190136	-0.138310931567477	-0.020732329805298	0.00129147373053471	0.0909188033551998	0.119601218407539	-0.0540352256671162	-0.16723016654698	-0.00919782083333321	0.165350985876704	0.0198946426333338	0.0851929323351789	-0.0317408946248108	-0.0391737728455283	-0.00798358921065024	-0.118135779744041	-0.00525292272317662	-0.192644414458272	0.040050774306814	-0.0434035735650902	0.0759443676358746	0.0270725030265743	0.291738815877667	0.0381793844869806	0.0282561513912016
-0.00833021281385312	-0.041714721495133	-0.084451435913726	0.0866928573980112	0.00357693664952847	0.0450158844451314	0.092652799544089	0.0468213912207005	-0.0277970820629326	-0.0806564718221805	-0.138662254056869	-0.0219220963817526	0.0016824545917787	0.0854563996436366	0.11981565623112	-0.0489135518981768	-0.158146415394906	-0.0110918312499999	0.160477920059988	0.0221138634666671	0.084219744660109	-0.0275317765793585	-0.0434584801177782	-0.00696763066607665	-0.116741080137079	-0.00313609801462476	-0.192747385227808	0.0376574550381784	-0.0471977560875743	0.0741194592109661	0.0260695942887999	0.29410583765797	0.0335985645914549	0.0183630448972581
-0.00522160867647605	-0.0394135512823671	-0.0827604316741922	0.0866795572153442	0.00201425294741486	0.0431427400456714	0.0953462103556195	0.040371614075134	-0.0264008978465032	-0.0802460951153103	-0.138989502996049	-0.0227602137701153	0.00212906543707385	0.0864746506876061	0.120752454121127	-0.043761113451207	-0.149100931523939	-0.0129616229166666	0.155676285538903	0.0243852551333338	0.0830158006825178	-0.0235407165281871	-0.047100059272412	-0.00597603391431564	-0.11541488137234	-0.000328461650988349	-0.188371708358626	0.0349772532976721	-0.0518374350970894	0.0723718218483287	0.024733399232267	0.296321758586001	0.0291851192133036	0.00810080420349908
-0.00232241606751844	-0.0365409653576535	-0.0813143532428196	0.0868116497665925	0.000642037376080765	0.041492483635415	0.0960104985202849	0.0339639445635171	-0.0244201315492266	-0.0797917143703978	-0.138980252642442	-0.0231093934047567	0.00266377038125236	0.0877414524562133	0.122106293136463	-0.0388972166709041	-0.139840687284307	-0.0148591489583332	0.150585139194781	0.0263746176333337	0.0820198006825178	-0.0194930342926982	-0.0473385420690912	-0.00443848400180274	-0.113725044202211	0.00223295093642426	-0.192368473593055	0.0320810529636356	-0.0566423416659303	0.0705127192842261	0.0232278199125138	0.29524161630794	0.024999189165609	-0.00229170251693106
0.000571843824026039	-0.033626986225084	-0.0797481370266033	0.0868558835802721	-0.000804379400669519	0.0398100274950641	0.0964070521553291	0.0279427449428439	-0.0224720921575985	-0.0791784818110225	-0.13861857654626	-0.0233735912227539	0.00323960770182658	0.0895687389542073	0.123201677526421	-0.0345241461216617	-0.130456097422556	-0.0168012062499999	0.144552786574099	0.0279666926333338	0.0805312628673918	-0.0153839639069056	-0.0499045415458048	-0.00303116873418203	-0.111906863404906	0.00448857331404655	-0.193838993731972	0.0280963986999902	-0.061413798733453	0.0686435434600505	0.0216960920112907	0.296299753086416	0.020712407425886	-0.0126805802051031
0.00365498903390747	-0.0307028925262296	-0.0716337582365634	0.0866094780596715	-0.0023047013953856	0.0378651152143624	0.0957132798898587	0.0218250849143943	-0.0205439056081795	-0.0784458480508609	-0.138186935810758	-0.0235198530630787	0.00386881822814248	0.0918499475024755	0.123935720703133	-0.0301454884512071	-0.120890770233616	-0.0190604510416665	0.137403541178	0.0293545176333337	0.0793325289738343	-0.011606243543689	-0.051496103555224	-0.00186540983965992	-0.10973542039536	0.00623027960775291	-0.195893997524236	0.0250936599359452	-0.0659144200793203	0.0665593126908197	0.0202599848180609	0.297207797019883	0.0162513619266052	-0.0228311682427375
0.00733298059847865	-0.0280436597111724	-0.0692320683500824	0.0857418385224276	-0.00362143273620469	0.0356406887636201	0.0931967208286114	0.0159550185322226	-0.018841743106497	-0.0777459250924635	-0.138559238019605	-0.0235463753905483	0.00455589956785534	0.0943349020590955	0.12608334129978	-0.0261687720686314	-0.111011286362648	-0.0219786802083332	0.129610632275309	0.030530800966667	0.0787656830354589	-0.00802018524839973	-0.0524009962815453	-0.000990424420843405	-0.107471523708106	0.00825267121614445	-0.203428125058443	0.022327578475271	-0.0699253062423375	0.0643138548153617	0.0186380860458348	0.298082999501018	0.0113948625701058	-0.0323823611190816
0.0111928902188844	-0.0252522501367042	-0.067683268040485	0.0843797013192613	-0.00498155699313996	0.0333490558351451	0.0918100902789283	0.0100438781813455	-0.0170913909148329	-0.0774579063899503	-0.137755252128953	-0.0234165758303317	0.00508022971139596	0.0968384884015175	0.125718186005087	-0.0226835447959041	-0.10079582092486	-0.0251849302083333	0.121716644588701	0.0316716134666671	0.0763644238802547	-0.00448784942338594	-0.0534075242773591	-0.000316313873039605	-0.104703382214563	0.0100440698175431	-0.204982675221803	0.0199569675202148	-0.0737202208359407	0.0619038548153618	0.0162390733518998	0.299018164053979	0.00648827615175471	-0.0410813194524149
0.0150931211889587	-0.022087284915755	-0.0669459873387306	0.0830035758879645	-0.00530079888694837	0.0313405808014069	0.0908965543381252	0.00483246756019794	-0.0148969541971695	-0.0774557226590113	-0.136469114562815	-0.0232093659182885	0.00551924885015201	0.099149341590742	0.125289831884275	-0.0190550765193889	-0.0876042138727838	-0.0281763364583333	0.0819721315443112	0.0331646218000006	0.075828900070731	-0.00100764824945327	-0.0551368937174428	0.000322220830177272	-0.102046840945613	0.011318265621739	-0.194337441557799	0.0179252083910013	-0.0773049944230093	0.0594431954747024	0.013255445984793	0.299684392176139	0.00124951470122865	-0.0491521863878987
0.0189664551917705	-0.0186168573380136	-0.0665913046761919	0.0825485687842503	-0.00653986550963964	0.0294215524613259	0.090798348735588	-0.000447221866070519	-0.0124591238772809	-0.0778680625984409	-0.134847915268282	-0.0234170959588839	0.00572729510214554	0.101314538512055	0.124991602488335	-0.0151992763299949	-0.0772566803952631	-0.0307306333333333	0.0751546866953073	0.0350394093000005	0.0748835667373978	0.00223999886839144	-0.0574064777048839	0.00106691327936738	-0.0996264928265789	0.01296707681055	-0.195824258022305	0.0161047378853833	-0.080725762507384	0.0568355397970468	0.0107165919072421	0.300047204787257	-0.00393437885619442	-0.0562859229470386
0.0229263005422426	-0.0152716099947634	-0.0660496767092157	0.0828850108382385	-0.00788622517322797	0.0273459249309615	0.0909372837250172	-0.00571295444075021	-0.00990529014763825	-0.07829657064796	-0.132583894104261	-0.0239403389392628	0.00580769382622854	0.10339686881583	0.124926068127856	-0.0107990869360556	-0.0667938553987145	-0.0328545916666666	0.0677329207925444	0.0373045093000005	0.074067661975493	0.00589905107702673	-0.0598986284113203	0.00215891830426744	-0.101473527015425	0.014452195691669	-0.196844655715684	0.0143537898516756	-0.083810270130908	0.0537991295406365	0.00893648369664769	0.30022390266565	-0.00884769931951464	-0.0628825291298344
0.0269897309499549	-0.012558366558253	-0.0654286111777399	0.0836923256342604	-0.00929782230383478	0.0252206617730669	0.0909143556066239	-0.0110619966408452	-0.00702515644940153	-0.0784737583638093	-0.129805481405849	-0.0243701998154468	0.00589798090756819	0.105626918762608	0.12469780204813	-0.00648569915196473	-0.0561868124646571	-0.0348200864583332	0.0593403367274343	0.0394501218000005	0.0734119476897786	0.00814882999371851	-0.0583190606318547	0.0036020113097859	-0.0993071511463964	0.0152009649224382	-0.196221999123916	0.011533841036212	-0.0866674110228031	0.0501663273428343	0.00777631814368684	0.300658148645659	-0.0129586766834336	-0.0690297569524149
0.0308322274351929	-0.010038630119393	-0.0647072360487409	0.0841571622488331	-0.0106924133328587	0.0231570450389239	0.0899032298138119	-0.0167889240946148	-0.00391759666654889	-0.07824527688036	-0.126829714210081	-0.0242212421868947	0.00591428074807848	0.107600651670166	0.12413180547195	-0.00206187102696469	-0.0452062363291825	-0.0362488624999999	0.0506658079204091	0.0413101176333338	0.0726462334040644	0.0195127598358548	-0.0611967666992116	0.00553544035550339	-0.0972903962686212	0.0160186292581026	-0.184870345391402	0.00995269403410824	-0.0895563253871271	0.0462188365003436	0.00662108680885836	0.301656783626497	-0.0166405299652867	-0.0429351878173741
0.0340773609961489	-0.00737081726823356	-0.063864279392394	0.084414416155876	-0.0120083887616186	0.0212582056327159	0.0911083706479046	-0.0227388008134389	-0.00105569169100049	-0.0782132169473065	-0.124182694809729	-0.0235139477011031	0.00587031743069422	0.109538291889604	0.12438232299775	0.00244440264727777	-0.0340898956177565	-0.0371223	0.0419312555537352	0.0430501384666672	0.0716567095945405	0.0218303956112074	-0.0640967110053313	0.00670325437034752	-0.0955669829472487	0.0166037621252354	-0.183434339732373	0.0063179292257039	-0.0929389162388984	0.0421274262439333	0.00537728464002211	0.303189162829215	-0.0226983287145386	-0.050614572097968
0.0368324804980569	-0.00452357648776572	-0.0629080874419297	0.0842230055611935	-0.0134344524159721	0.019119096320975	0.0890361835596309	-0.0283250952657859	0.00125271828701552	-0.0789121516479069	-0.121693488460522	-0.02275916716998	0.00558946416115659	0.111398661987041	0.123447796156057	0.00688824734424748	-0.0232892973940206	-0.0378351906249999	0.0333719976826708	0.0447396176333338	0.0703973762612073	0.0206105162558671	-0.0664862438319596	0.00893388609077764	-0.0939839531199333	0.018021230656704	-0.183775248643186	0.0048401056655538	-0.0966785769061	0.0379868584783655	0.00389273008384739	0.304479046674184	-0.0279740285898644	-0.0584893736852695
0.0396033943361771	-0.00171144858910396	-0.061698554418194	0.0837173530343011	-0.0150353552853653	0.0166209046880466	0.087334167749354	-0.0369873467963295	0.00353688536494641	-0.0800530952747068	-0.119162518442886	-0.0221426034013737	0.00523242269385208	0.113521788982865	0.123330810773482	0.0110344002798534	-0.0128907446352889	-0.0387928729166666	0.0254034872950075	0.0467604093000005	0.0689431857850168	0.0230177605241659	-0.0682439557963156	0.0104717265925698	-0.0923673081322677	0.0201766852021585	-0.185382371646832	0.00296233687184754	-0.100134997862193	0.0334655214820285	0.00212858293593637	0.305280656646133	-0.0341663667968235	-0.0667627863836823
0.0427394357099469	0.00125383489235478	-0.0598838614357376	0.0829407161355797	-0.0164883937088481	0.0136976118405433	0.0858675406083786	-0.0423381990690566	0.00634689478663425	-0.0812038683473382	-0.116619775997501	-0.0215221788411572	0.00489451200804673	0.115530472353045	0.122279137709551	0.0149658041624292	-0.0029781543265136	-0.0402803729166666	0.0177278019234076	0.0485138468000006	0.0669230905469215	0.0253689244232277	-0.0698648213447364	0.011258348456369	-0.091024498085172	0.0224580698175431	-0.184080433815621	0.00108631195926016	-0.103061280104541	0.0288576826541895	3.17020831997888e-05	0.305562139005581	-0.045195057894907	-0.0755456460867034
0.0462248122915898	0.0042150076372726	-0.0576086937370793	0.0823266284554498	-0.0177941654766581	0.0107615524613258	0.0847880412671404	-0.0472276403569355	0.0093473591412486	-0.082223654756137	-0.114062386834939	-0.0210733121293846	0.00496693625047093	0.117411021767603	0.121445876011788	0.0190837255639444	0.0065929192550059	-0.0419207374999999	-0.0474684023526503	0.0497020176333339	0.0645743286421596	0.0276117328313952	-0.071941059714544	0.0201740733708083	-0.0894980683924158	0.0244630208664941	-0.182213566774571	-0.000662464264516119	-0.105749252132513	0.0243744775259844	-0.00240225245910158	0.305504371631712	-0.0518314870050124	-0.084480240300733
0.0499193433219171	0.0075651496333907	-0.0552192329527656	0.0817116517962253	-0.0191851326600355	0.00801426501193311	0.0842986868534385	-0.0527265134629959	0.0120071801291799	-0.0833917633249626	-0.114295947733494	-0.0207907914088162	0.00553572412925876	0.118972112408723	0.120674585594674	0.0234774874010657	0.0157525253476846	-0.043525034375	-0.0555871457227033	0.0504641259666671	0.0622029953088263	0.0330913657939857	-0.0743738142683376	0.0206042062507689	-0.0875988578070829	0.0262672866007599	-0.180548095762944	-0.0024297282505301	-0.108531634340469	0.0196088181853252	-0.00543492835912252	0.305401224778565	-0.0561720224263016	-0.092966370613073
0.0530497108656006	0.0110976289469059	-0.0527944393511146	0.0807931902577636	-0.0206969194344417	0.00572095866915323	0.0840128634015279	-0.0581630286145111	0.0141567202610835	-0.0840715419541666	-0.109517524712429	-0.0204423010502235	0.00627445618667503	0.1203151198598	0.119997292442383	0.0283129514162171	0.0245796041751662	-0.0450108416666666	-0.064485399496673	0.0513317009666672	0.0604103286421597	0.0367513445579696	-0.0765564541582602	0.0212310104206043	-0.0852849398882665	0.028206139747613	-0.179259540831361	-0.00447700534843225	-0.11134856429576	0.00400949257605302	-0.0085923054083028	0.30536714275889	-0.0620586808132647	-0.101007762062126
0.0555338823859863	0.0146177903525653	-0.0502469161313002	0.0793177711386241	-0.0223399768223046	0.00394946069344454	0.0832876987111459	-0.0637290229326929	0.0158143293956341	-0.0846003308004842	-0.10627121929371	-0.0199437092031329	0.00682387404951389	0.115589379050568	0.122227395026078	0.0326686213972779	0.033470264982308	-0.0463321958333333	-0.0747821436827195	0.052283913466667	0.0592019476897787	0.0378437591468424	-0.0788230280017931	0.0183729999534153	-0.0829730426018798	0.0304039579294312	-0.177565690479388	-0.00695745770857207	-0.11385754515097	-0.00197154752419738	-0.0111359295383404	0.305366372342865	-0.0704658204282397	-0.108769526015019
0.0574101266117344	0.0176504412872879	-0.0476381700012692	0.0779006369799069	-0.0240311789990855	0.0023891368068048	0.0820962889614752	-0.0692376877054201	0.0169560629861946	-0.0850269378673211	-0.103023288259227	-0.0192206797714684	0.00682530148173084	0.11774125227251	0.120724078252262	0.0363038131586414	0.0428515589862655	-0.0475681333333333	-0.0847991816264159	0.0530394426333337	0.058425281023112	0.0399033263296652	-0.0814694078995785	0.0199799921793111	-0.081073692971918	0.0319910768105501	-0.175656507532302	-0.0095795009778029	-0.116060706907246	-0.00806026932870879	-0.0126150157599874	0.305021245718078	-0.076391862799211	-0.116409726987881
0.0591729424382057	0.0205854765309287	-0.0451715420342929	0.0771935616805361	-0.0258113777128058	0.000704602393849535	0.0805158673540972	-0.0742885115690566	0.0179649036699399	-0.0857781351853288	-0.0997986577173552	-0.0184772109791816	0.00638873050884421	0.119554851663462	0.118709491266094	0.0396121228177323	0.0527828759988282	-0.0486311541666665	-0.0941475129197656	0.0535581176333337	0.0577002334040644	0.0412020340034781	-0.0844201745094593	0.0218579923580263	-0.0791524191437054	0.0336733705168438	-0.173054352189425	-0.0119233602435372	-0.118028261647588	-0.0141005951432452	-0.0134906013226592	0.304312034308019	-0.0856814780993339	-0.124150612804573
0.0613075096203707	0.0238913586435041	-0.0416610062924386	0.0768296546377109	-0.0275743147180827	-0.00135388613516541	0.0782701493040311	-0.0826327643925346	0.0192121624074337	-0.086534627309637	-0.0966195921541835	-0.0178092432863535	0.00556841152957769	0.121258954720721	0.116318243457794	0.0435648335184899	0.0631354161488443	-0.049661753125	-0.100988896891002	0.0539804468000004	0.056527281023112	0.0427012776420274	-0.0870216225503453	0.0233284016154651	-0.0764495552728822	0.0357301257615991	-0.169797961301186	-0.013689042061719	-0.120008112616291	-0.0199118608074055	-0.0148336242827277	0.303202807094554	-0.091771782901943	-0.132032160423621
0.0638816630648375	0.0276332444336769	-0.038456199961207	0.0767544648670592	-0.0293800493816714	-0.00378306292328948	0.0751862230853223	-0.0886751402790597	0.0210062738525412	-0.087387538122749	-0.0957197629628669	-0.0173306087295199	0.00476477516594141	0.123342754856955	0.11421758107712	0.0480288368328838	0.0734113330417622	-0.0508324562499998	-0.109369289047864	0.0539056551333338	0.0550310905469215	0.0443998300363371	-0.0869250975083044	0.0244815738074052	-0.0729316768247997	0.0373304194678928	-0.169717887927745	-0.0150901849812993	-0.121125296428472	-0.0253195049176812	-0.0169254807418364	0.302183305692002	-0.0978728176561891	-0.139677686537292
0.0666251718015316	0.0313123638534336	-0.0328391868269631	0.0765581587984578	-0.0310856644872122	-0.00629755685041491	0.0714611769720155	-0.0953176225485632	0.0229313983534161	-0.0881781138996754	-0.0920066467163684	-0.0170983628736335	0.00395599526163515	0.125324158871861	0.112344816611895	0.0522331810563687	0.0834933817279709	-0.0523440447916667	-0.116988793691827	0.0534600884666671	0.0531929953088263	0.0464952236563341	-0.0888061358385749	0.0251103513965392	-0.0692819459434364	0.0386633705168438	-0.166874862618164	-0.0164162273764042	-0.122695749308772	-0.0304879635642978	-0.0192952418923833	0.301165714526106	-0.103554803184626	-0.14669690056699
0.0692816751154499	0.0344976085158097	-0.0290774350209776	0.0763279213314392	-0.0328621733922255	-0.00846314389494937	0.0675061176834775	-0.10231563673296	0.0249065093947368	-0.0889777094722593	-0.0908465750613481	-0.0170132161381803	0.00426452656296434	0.127217074687063	0.110488348659431	0.0559595304881868	0.0933689074746002	-0.0539114927083333	-0.125746424095431	0.0532314593000005	0.0515568048326359	0.0482443734437809	-0.0908089318480262	0.0258962150369647	-0.0658611363448716	0.0401039579294312	-0.164003801239066	-0.0176254625162644	-0.124027682178083	-0.0355998056695608	-0.0191546338606038	0.305272284288531	-0.10868513723029	-0.153138727243897
0.0717082447077376	0.0370898365268425	0.000540315422995999	0.0754877934645832	-0.0345410157405104	-0.0104309441648547	0.0637627711749141	-0.109109572903173	0.0267548112476688	-0.0897821954237282	-0.0874540008385049	-0.0169854886347973	0.00324767277948907	0.128183388747246	0.108720678680861	0.0593594476283383	0.103195397281788	-0.0549394874999999	-0.132278819225451	0.0536131426333337	0.0498663286421595	0.0496617377848659	-0.0931006357073068	0.0269892317468209	-0.0630237131558157	0.0410446852021585	-0.1619205413442	-0.0184405630407399	-0.125128153832996	-0.0408214472735709	-0.0204742782845244	0.304174970418763	-0.114089786126177	-0.159534330162484
0.0742900663586714	0.0392809857759998	0.00439241531700781	0.0745068821595293	-0.0359232222048903	-0.0123796081324664	0.0603360649825555	-0.115342835314521	0.0276160161590824	-0.0902636928694498	-0.084169194691107	-0.0168675886009678	0.00215967479663474	0.128309040868896	0.107189916943086	0.0624901886321262	0.112954591520433	-0.0552901385416665	-0.138986105214767	0.0545811676333338	0.048152042927874	0.0508776317583596	-0.0953059389365008	0.0283731742005783	-0.0610227802112095	0.0419060558315291	-0.158285816545189	-0.0189681176736071	-0.126014736853419	-0.0460986903813404	-0.0214321632995325	0.302975009978855	-0.120211515965341	-0.16595477307083
0.0764075409256	0.0415487250752131	0.00819710530110941	0.0737311971585146	-0.0370456702589801	-0.0144229549610764	0.0568249187374961	-0.121288473612393	0.0280355726106951	-0.0905991175182364	-0.0810691038772754	-0.00854720661158736	0.000941122364116427	0.127724591616181	0.105884890642677	0.0655970896737929	0.122452603576942	-0.0552405291666666	-0.145988214816437	0.0554999218000005	0.043352608099472	0.0518946285075468	-0.0972506488341118	0.0299282050289225	-0.0598494700519809	0.0429837481392215	-0.154328750991695	-0.0195022654008798	-0.12681162759433	-0.0514327505317163	-0.0222861508312802	0.301741269176576	-0.118449163298744	-0.172565794576207
0.0792300181094332	0.0440784216734358	0.0117563660324291	0.0728503771869296	-0.0379874331217769	-0.0166735622485258	0.0533092270378916	-0.127665892005504	0.0275906084529891	-0.090915044508445	-0.0778109131682289	-0.00855256134131706	-0.000686398404522365	0.127212691147375	0.104582085265704	0.0692517653366716	0.131615111054739	-0.0553345395833334	-0.15285493842608	0.0561160884666672	0.0411563614201552	0.0528347785450564	-0.0986703587317228	0.0271427895275176	-0.0590623025256296	0.0446366292581025	-0.15141124558044	-0.0203914174987819	-0.127608486281023	-0.0567854197046487	-0.0232027243708787	0.300218502343757	-0.126544671873839	-0.176290914199294
0.0821079059842703	0.0468272601656208	0.0150988806058258	0.0721815929368787	-0.0391459506019879	-0.0191884070528446	0.0503377514120683	-0.132443465187752	0.0270617016429533	-0.091279412324537	-0.0739974308070693	-0.00862869309807378	-0.00181911227491478	0.127149470407702	0.0841757815429754	0.0734644310563686	0.140980043639526	-0.055450815625	-0.159859501998845	0.0563159843000006	0.0388508965245193	0.0537134757193498	-0.0952768901311588	0.0280060812519746	-0.0572056929936552	0.0462214404469138	-0.147488854578584	-0.0216235569218587	-0.128886139912307	-0.0621912593036461	-0.0257861339021958	0.298610064176181	-0.132888290921458	-0.182708419379921
0.0849657417078687	0.0492454295394077	0.0183843138331709	0.0715180289019689	-0.0406035652128061	-0.0214151546911707	0.0480659859311718	-0.136406425527695	0.0271975663382939	-0.0919487290550606	-0.069939477611121	-0.00866099884131704	-0.00318813664579687	0.127565626195658	0.0835688606390204	0.0776164552040959	0.150458620327207	-0.0556372739583334	-0.167290267475132	0.0561948134666673	0.036340031249377	0.0547885269821656	-0.0972616233479826	0.0291250980496321	-0.055737269469505	0.047598251635725	-0.144347221191016	-0.023061395645635	-0.130577298742244	-0.0675539660705634	-0.0274233869053545	0.296874147568854	-0.138783607448069	-0.18857728861447
0.0880046726074776	0.0515615558035816	0.0218615395883377	0.0711967766186323	-0.0422897129700619	-0.0231681641378645	0.0461949582631877	-0.13967807962643	0.0277622527182221	-0.0926725157728128	-0.0659781014322877	-0.00855148026023604	-0.00432404995849037	0.128148003885284	0.0825276177011675	0.0806786237647021	0.160681275751023	-0.0561633156249998	-0.175729010391155	0.0559938759666672	0.0337907295415973	0.0561256587651112	-0.0980600875118052	0.0305179166657517	-0.0535052390580562	0.0486381677196409	-0.139715065057187	-0.0248847195092713	-0.132392414090804	-0.0727201189527689	-0.029214812051189	0.295020773093025	-0.144575954787004	-0.194096857500796
0.0910698877313368	0.0537503432180265	0.0247274390552637	0.0703697155266897	-0.0440297319344415	-0.0248029279705229	0.0442210979206319	-0.143440769395407	0.0288167822881147	-0.0931272944020167	-0.0621031800211804	-0.00184926244023929	-0.00477677911917463	0.128450019351886	0.0814862335203764	0.083177783329096	0.16965446929941	-0.0571407895833333	-0.184139908192071	0.0559770426333335	0.0313214088584852	0.0577457162794898	-0.0988650231904611	0.0317268086367795	-0.050412569111723	0.0493352866007599	-0.134374536866357	-0.0268379056980826	-0.134031230196161	-0.0776550187021424	-0.0312003208012756	0.292934049459827	-0.150443394562915	-0.19958613306746
0.0939122866883121	0.0561508070039086	0.0278502891781141	0.0692675925309522	-0.0457082114858929	-0.0266039266209957	0.0417687790800523	-0.146542156205974	0.0302423468042437	-0.0932473561304119	-0.0581635712192243	-0.00180848943617974	-0.00571192760786617	0.12827890102837	0.0803835499045571	0.0855265404313687	0.177950190070672	-0.058524253125	-0.191662438629448	0.0560754718000004	0.029842658155832	0.0595274917233508	-0.0994969869604794	0.0326777718052185	-0.0465444564104709	0.05082914674062	-0.12935162019969	-0.029040340138642	-0.135851224708817	-0.0826240412585334	-0.0335424157495129	0.290896099463782	-0.156082016411654	-0.205102533759635
0.0966741641329014	0.0587383379059415	0.030532844460669	0.067876453907043	-0.047178890905418	-0.0287904853254488	0.0385912428481682	-0.151248684179646	0.0321400752988674	-0.0946771552639962	-0.0538042916799526	-0.00159612686852078	-0.00685009871334073	0.128010491363747	0.093510758438468	0.0883958349389445	0.193222809136832	-0.0596828468749999	-0.19804180086812	0.056482013466667	0.0276231581558318	0.0612554812207251	-0.100248568740474	0.0339466113798833	-0.0422176004176265	0.0524903635238369	-0.124378811959293	-0.0311652396141665	-0.137641178295025	-0.0877442542911148	-0.0415096519911196	0.289007884415123	-0.161788884758994	-0.210683584412287
0.0992918173271646	0.0615910133579796	0.0331131884410131	0.0667654187943985	-0.0482856521191384	-0.0311320507775407	0.0345982257203684	-0.15609961741895	0.0342242195641004	-0.0941268019352678	-0.0512163474290815	-0.00123734177041515	-0.00815362598030342	0.127227334238244	0.0917745281661587	0.0916719239540958	0.201563836786601	-0.0603853208333331	-0.203611396030679	0.056954025966667	0.0301390111524765	0.0624932256568343	-0.101299179136904	0.0356205518946005	-0.0375947582888252	0.053798167719641	-0.118394580236865	-0.033479214701579	-0.139310636648364	-0.0929551816094105	-0.0442405071209776	0.287098362301032	-0.167589758708573	-0.216587276010057
0.101973329713084	0.0644681468751928	0.0356033604311853	0.0658340893850215	-0.0494258442365525	-0.034089378712763	0.0303770531248481	-0.160699036788955	0.0362700260157131	-0.0937453237991433	-0.0488563822722871	-0.000813790095854992	-0.00965764485166928	0.12749552332799	0.0910161594721464	0.0954084769843989	0.209378477339597	-0.0605250343750001	-0.208761408232745	0.0575435968000004	0.027242722727429	0.0606813175370955	-0.102341342434357	0.0374647189465345	-0.0329457332441024	0.0544603355518088	-0.112023111835378	-0.035831271082698	-0.140652052383326	-0.0978985525367288	-0.0464612291692369	0.285140889399695	-0.17383511445087	-0.222876619939643
0.104495937275013	0.0671701572950518	0.0381905840184088	0.0652116538258577	-0.0506914898500091	-0.0372523746641801	0.0260679753909875	-0.165701063117117	0.038148623685964	-0.0933528313704732	-0.0476195491804318	8.96331722806086e-05	-0.0114440107664562	0.128168462907179	0.0905245776711091	0.0995943908101565	0.217349776878767	-0.0604202166666667	-0.213789554332151	0.0581862343000005	0.0426150634342656	0.0611319766802093	-0.103291421195187	0.0390345448056806	-0.0283789957664638	0.054996293593767	-0.107088454152602	-0.038114361117663	-0.141887907608878	-0.102593489880087	-0.0483791767654794	0.283035176922442	-0.180155495403251	-0.229522818320296
0.106863603507087	0.0690718655120976	0.0405824759103007	0.0647716132332049	-0.0522984365848373	-0.0402661668369202	0.0219629951538336	-0.170986476845373	0.0401873064816631	-0.0931256356848029	-0.0434184577657637	0.000487386550658983	-0.0134561410922707	0.128161812474063	0.089799973710713	0.104020349616975	0.225566306832684	-0.0602101906250001	-0.219435190059801	0.0587658593000004	0.0394742032192116	0.0617726238389032	-0.104953320643861	0.0402352536976519	-0.0243569362852474	0.0560144754119487	-0.102310650559045	-0.0401955805232574	-0.143146025449608	-0.106931986120689	-0.0500478910775075	0.280821255726145	-0.185986643862635	-0.2364249909794
0.109148114589225	0.0709941201540075	0.0425623284901532	0.0639796586969762	-0.0537904880360249	-0.0430494326938699	0.0179940228218183	-0.175785973789425	0.04278566221643	-0.09248612928238	-0.0390536054890867	0.000542023374983255	-0.0154118303153285	0.128022812034959	0.088539514021887	0.108639004920005	0.234460334482454	-0.0601308937499998	-0.226058875626112	0.0591586634666671	0.0363795163121908	0.0626647690501287	-0.107819558501566	0.0411536540675087	-0.0206747135661062	0.056814195691669	-0.0974415210671001	-0.0420421583204602	-0.144434307682043	-0.111235971083095	-0.0519686177306665	0.278208640012876	-0.183696484822032	-0.243672193440465
0.111227879908651	0.0729661625943258	0.044305080332905	0.0626926990866655	-0.0553697797576606	-0.0455165851904956	0.0142280149166797	-0.179737473554352	0.0453736012845305	-0.0916939211106569	-0.034674947164443	0.000424058847956287	-0.0175280782197262	0.127679312773452	0.0870516474306431	0.112879357666217	0.243720500381071	-0.0599758156249998	-0.233111276721587	0.0592156176333338	0.0335191115051067	0.0637978160889779	-0.11132081867484	0.041870482546473	-0.0173271397736191	0.057325272614746	-0.0933583581179055	-0.0437415661001804	-0.145582943848218	-0.11538280065703	-0.0538251405709687	0.275050146461172	-0.188579095958089	-0.251199987240803
0.113196667392354	0.075340459676554	0.0460802646080894	0.0609315361071648	-0.0569145521851014	-0.0477298375521692	0.0104177598044064	-0.183243914551061	0.0477864328257491	-0.0911492874567598	-0.0300740921070916	0.000279557158767124	-0.0191345090799489	0.107003228390452	0.0851424264674703	0.116431133234399	0.253098486556187	-0.0603259458333334	-0.240678727032062	0.0593039093000004	0.0308905852558976	0.0647499033755055	-0.114908400717371	0.0433369236062004	-0.0132873678594873	0.0573703635238368	-0.0894243587374841	-0.0452643917120686	-0.14653584413859	-0.119506785619436	-0.055712136334461	0.271598263400803	-0.193954122151773	-0.258479496237875
0.115077788643983	0.0805116238450812	0.0480092572370821	0.0594640284960425	-0.0584597492497452	-0.0485466555783288	0.0067905504100271	-0.186244293018386	0.0495864597074695	-0.0909573183796651	-0.0251424688884611	0.000200435537145421	-0.0210450669589041	0.106034943524911	0.0832406370434854	0.119264395545005	0.262194136325772	-0.0610098000000001	-0.247966758160888	0.0596555301333338	0.0282583271913811	0.0657416491060557	-0.118548890347195	0.0443763027558288	-0.00884529272531906	0.0572817481392214	-0.0841386245367407	-0.0468917125162644	-0.147606896108318	-0.123998322943508	-0.0575249103259877	0.268056836072691	-0.199890950470887	-0.265520689274229
0.116711817327165	0.0833217433669935	0.049639478367303	0.0588944628374269	-0.0598601491508005	-0.0496950651417387	0.00327542440395806	-0.189911780089378	0.0587138688777663	-0.0912116353660102	-0.0184213647041081	-1.32722331247954e-05	-0.023418417125926	0.105181034831978	0.0865028101692055	0.122222113348035	0.270942634021624	-0.0620474302083334	-0.25485835229305	0.0601408343000005	0.025597922384297	0.0670887828322117	-0.12256871838605	0.0457271447731529	-0.00401446088274318	0.0572880138734871	-0.0777627493818461	-0.048628825715565	-0.148438466632131	-0.128477201553334	-0.0596603427260617	0.273449685308075	-0.20603867536237	-0.271321804590981
0.118320344054674	0.085901724979007	0.0509550757497293	0.0585944770448553	-0.06096690624183	-0.0469279800122704	-5.45426101603019e-05	-0.194110734015095	0.0605145665313174	-0.0913581631806851	-0.0138737502796976	-0.000628981692584303	-0.0242779072808396	0.104328713068375	0.0848136858754203	0.126170610033641	0.279325034943284	-0.0626646177083332	-0.260942728225153	0.0607382926333337	0.0231604961078233	0.0688587518724593	-0.127243186750451	0.047108844636847	0.000911053428527347	0.0567848110762843	-0.0716956877337667	-0.0505829166246559	-0.1488014476322	-0.133218069161785	-0.0620642661005321	0.269593520004452	-0.212132452491542	-0.277678472322951
0.119992521368886	0.0882993181958831	0.0520762734179855	0.0581744892226509	-0.0618992034054178	-0.0474623528653983	-0.00329949049246664	-0.19925865256485	0.0629747913058697	-0.09140772749714	-0.00957834112574472	-0.00132739385474637	-0.0265115409144735	0.103310916789451	0.0832405785307875	0.130898486454096	0.290177518767842	-0.0624370135416663	-0.266987287459405	0.0612613343000004	0.0205367661612992	0.0708530093377545	-0.132375879058142	0.0483146354296186	0.0060426500296005	0.0564446852021585	-0.0657313367424409	-0.0526225385652154	-0.148617548416433	-0.138247091539582	-0.0644386421366345	0.265727127921958	-0.211029459544109	-0.283519867869984
0.121822404028599	0.0907331377893042	0.0529336131106196	0.0572916578851233	-0.0626760421257344	-0.0482223507835826	-0.00551450153298338	-0.204342267588324	0.0657279543010692	-0.0911931135021346	-0.00550429119509295	-0.00166773169258423	-0.0284616831619842	0.103248072824473	0.0815826124290927	0.135818526700308	0.297763932538666	-0.0613469093749999	-0.27311441671996	0.0621127051333337	0.0176688740044363	0.0729972518225242	-0.137834398354546	0.0495472762421763	0.0114841146986525	0.055586111775585	-0.0598207496916353	-0.055763798204707	-0.148211468895661	-0.143283408579212	-0.0664893121495282	0.261710986718529	-0.217258172638542	-0.289001685277036
0.123850982907347	0.0933358551250893	0.0541019292208476	0.0560801478384416	-0.0635755350347056	-0.048919954614123	-0.0108633880809114	-0.208181845053113	0.0688090144652757	-0.0907795541801007	-0.0018381954946769	-0.0011906370979897	-0.0303376670405995	0.103387450446719	0.0796015672313524	0.140300427741975	0.305408198540789	-0.0600732114583333	-0.279075440608894	0.0631871384666669	0.0149576440579123	0.0748796197442259	-0.136860592128791	0.0512330630776862	0.0169561518185094	0.0544954124748857	-0.0544388104103465	-0.0575698387075002	-0.147909653499086	-0.148102660985763	-0.0684433184121914	0.261955190654872	-0.223197884155333	-0.294153446223025
0.125907879908651	0.0957009526835734	0.0558843219076519	0.0545769227521821	-0.0646315253051541	-0.0496053152886314	-0.0150016490652097	-0.211516422517902	0.0712727162912886	-0.0902312916010667	0.00157610408923448	-0.000262773922314025	-0.0324464876216079	0.104141593705146	0.0770549005646858	0.144561471776066	0.313187980718093	-0.0590789406249999	-0.284420271000174	0.0640143468000004	0.0126053713306398	0.0767255100867808	-0.142376831445031	0.0530476389911539	0.022033412551962	0.0533880698175431	-0.0492403516123293	-0.0590972304672766	-0.147823015183701	-0.151888092945218	-0.0704011168096865	0.257783408868339	-0.229110279918235	-0.298928513869771
0.127934737796526	0.0978259378710287	0.0585210534921777	0.0524847124822408	-0.0658259637946003	-0.0501783974162465	-0.0190235622463681	-0.215035070779828	0.0730143713677838	-0.0894837250530619	0.00452919008091274	0.000607479456064413	-0.0340961618070715	0.103023315413574	0.0738124994347424	0.148629132760914	0.321023806090746	-0.0584430031249999	-0.289068992494791	0.0645630343000004	0.0106182055552386	0.0784285810944706	-0.147767814351013	0.0549458912006251	0.0266740453784375	0.052390195691669	-0.043645091389281	-0.060354859657221	-0.147823810848698	-0.155882854731199	-0.0718153029851233	0.253576624312598	-0.233854235571985	-0.303210846883514
0.129830018109433	0.0997388074184798	0.0615358037735574	0.0501143288816728	-0.067130762607265	-0.0508037435180477	-0.0231433168314055	-0.217561132664498	0.0745419499940119	-0.0886767062974164	0.00742848966482387	0.000859675402010355	-0.0356200682141834	0.10178556229831	0.0704184881353073	0.152676765336672	0.328541356508393	-0.0580363624999995	-0.292777349554364	0.0649448176333337	0.00860895867466818	0.0805729983520359	-0.152501233154433	0.0565648838577064	0.0308500449312108	0.0512628670203403	-0.0374118897164186	-0.0610278781628075	-0.147555120723632	-0.159280634726211	-0.0738336958096826	0.249439908591418	-0.239351285022741	-0.307352807041178
0.131483368826513	0.101888126041424	0.0644023140491144	0.0482138640957991	-0.068321630846051	-0.0513999337959702	-0.0273473015259563	-0.206474381067054	0.0763263122354763	-0.087540751778528	0.0104744952126742	0.000695317293902233	-0.0371239231074408	0.100094113700179	0.0672319344629909	0.157682861454096	0.335666556102282	-0.0578133156250001	-0.295959225418677	0.0654001218000003	0.00648038247145957	0.0830733990764573	-0.156956617769817	0.0584174670701231	0.0354716773104592	0.0502496782091515	-0.0323438988284379	-0.0612841194337573	-0.147234298536468	-0.162432842259261	-0.0754081275495919	0.245370405466171	-0.243375667263495	-0.311239490752694
0.132934685645287	0.104087553970732	0.0673457621426846	0.0468404746092961	-0.0694786146851014	-0.0519423466199525	-0.0310177145091999	-0.211048678819863	0.0782078098351891	-0.086220566878682	0.0144869745470877	0.000320663577686038	-0.0387371206343903	0.0982518356627955	0.0645394203386972	0.163258962306369	0.342627737975004	-0.0574471697916668	-0.299283464145324	0.0659187843000004	0.0044088027031888	0.0854603614420487	-0.161240079308279	0.0604256190289679	0.0406798302621588	0.0499905313560046	-0.0260912318525567	-0.0615020663611317	-0.147086032766068	-0.165539988679815	-0.0769010719404629	0.241358964687628	-0.247831658133125	-0.315132898657243
0.134135493989486	0.10638466501374	0.0705023140491144	0.0463104583722345	-0.0698238970024987	-0.0526379456623171	-0.0340861588950025	-0.215424474700013	0.0800270951328697	-0.0855234558395744	0.0190212602613735	0.000160460874983358	-0.0403739442446207	0.0962675285071001	0.0622022451974542	0.169190460885914	0.349395260703326	-0.0567530291666666	-0.305161048797898	0.0663611051333339	0.0024379582290352	0.0975689075125165	-0.165318113496313	0.064164412596253	0.046045335628885	0.049923188698662	-0.0198147205662239	-0.0620970558862713	-0.147451871758226	-0.16878808047328	-0.0783727898079379	0.237392772742063	-0.251855973355397	-0.318652602502987
0.135290748226774	0.108749123078915	0.0736931816893706	0.0463434033691902	-0.0708148925558585	-0.0533575896718937	-0.0369922388527808	-0.219453472827354	0.0818416852894491	-0.0847454027891765	0.0236789358061677	8.55031047129907e-05	-0.0419025798396324	0.0944889215419257	0.0599583468923695	0.174831772438944	0.364522667112299	-0.0554862322916665	-0.308487003390262	0.0664469218000006	0.000576126678233091	0.100734785538263	-0.16879948101768	0.0660489864905357	0.0511151142514253	0.0506856502371236	-0.0143851457193592	-0.0632409193639248	-0.14801734721379	-0.172073999655121	-0.0795334799856483	0.233594410529862	-0.257432678565646	-0.322360507051831
0.136677423585314	0.111210373461998	0.026965109145784	0.0465853112238686	-0.0717077779313524	-0.0541295809282694	-0.0402021873948046	-0.223284736872298	0.0839311756210028	-0.0842058271923594	0.0278530762420031	0.0002194473614698	-0.0433712122640671	0.0931896367160551	0.0577047028245728	0.180307790431369	0.370875325203126	-0.053903810416667	-0.312113938374782	0.0660675009666671	-0.000870854159556483	0.101614179484316	-0.172099993838193	0.0678544264658784	0.0561381263265593	0.0515148110762844	-0.00322368150790631	-0.0654162800366536	-0.148508254226159	-0.175233615519426	-0.0806029064447566	0.235942069988864	-0.261736126712965	-0.326386615499684
0.138066315371493	0.113757246482736	0.0290345701964832	0.0461390071848998	-0.0724731291335926	-0.0546357826561756	-0.0440296263709227	-0.226178229381661	0.0862701724355752	-0.0831407661844019	0.0315400011814703	0.00571563489776997	-0.0446242269544075	0.0923023543777465	0.0552682056494316	0.185872539484399	0.378366877651324	-0.0517900083333332	-0.316126993070344	0.0619526696205132	-0.00227702617381684	0.105364308914822	-0.175607472470672	0.0696953418611628	0.0602438420267292	0.0529054296017721	0.00331599072462318	-0.0668912037639899	-0.14903543944691	-0.178133615519426	-0.0818110641340618	0.244167028946217	-0.265642598046747	-0.331046666634232
0.139351061134205	0.116432390011186	0.0314598140989225	0.0447488103105342	-0.0732925790677163	-0.054644147390224	-0.0482295076217478	-0.22951891290226	0.0886346212668372	-0.0817684054416963	0.0348597106245696	0.0061733057367415	-0.0458416307802372	0.0913681193031198	0.0523083186437818	0.19160184819652	0.386346048356017	-0.0494423520833334	-0.320191698952697	0.0602945465435903	-0.00351599676205175	0.109364662359665	-0.179490335718535	0.0715369045056382	0.0657914472516928	0.0534912611895392	0.00955991465783272	-0.0684162386314934	-0.149503878068672	-0.18072608246879	-0.0680602232307451	0.240155606124247	-0.261552982235136	-0.336096024256476
0.140334268435378	0.119196022660078	0.0335097598983803	0.0430662306474531	-0.0742755912548047	-0.0544737737043702	-0.0524087502658959	-0.233104877321736	0.0904752736065563	-0.0797556765525365	0.0378567566294123	0.00628911257030031	-0.047075267960537	0.0899259240294879	0.0490343073443468	0.197234376605611	0.398482918691614	-0.04693245625	-0.323872555505845	0.0590745157743594	-0.0121642389278451	0.116177571274919	-0.183115549393748	0.0731342692767893	0.0715228260615625	0.0545146433987279	0.0149046464141717	-0.0699716321984388	-0.149914548667936	-0.183042794865896	-0.0698334996380824	0.235776723548489	-0.247205880402672	-0.341049760274373
0.141249992033814	0.121845864319083	0.0353198953997352	0.0417419278262639	-0.0754288953555949	-0.0543883922117088	-0.0561766932662917	-0.236115766834844	0.0925366491729791	-0.0782408108287163	0.0405734636512039	0.00620596600399454	-0.0482952478802159	0.0883897921886921	0.0456265672313524	0.20219540880258	0.406125838554817	-0.0447417010416665	-0.327201760872202	0.057653459364103	-0.0128308071096634	0.121067285589123	-0.18668666050486	0.0743972219659555	0.0777500829556115	0.0557977574889388	0.0204124154308693	-0.0715793466335853	-0.149819116882491	-0.185574660667842	-0.0712832737412719	0.231296917677277	-0.238168615422858	-0.345357788398374
0.142614398813475	0.124286011422975	0.0370298818495997	0.0408978320276032	-0.0765506386032895	-0.0546383807617236	-0.0596912941371189	-0.239473652263373	0.0952566029618435	-0.0765265039268678	0.0435181125616157	0.00596807273606492	-0.0495014542847814	0.0871425906961546	0.0422146745759853	0.206292425848035	0.413633782911967	-0.0430358416666667	-0.330265331563636	0.0560225875692312	-0.0138014434732996	0.125689203124149	-0.190277387000586	0.0755735665490963	0.0847345532023464	0.0569018546820682	0.0264488447753343	-0.073288137602902	-0.149267151727131	-0.188203308709748	-0.072917908240233	0.226508458870459	-0.241952073789643	-0.349148954905245
0.144522508331076	0.126344127675912	0.0387224428252093	0.0404318912928763	-0.0775667576744354	-0.0548901659183803	-0.0630535925933793	-0.243297421602333	0.0980111096691881	-0.0743799257182763	0.0468623740628264	0.00577659565555071	-0.050567042955253	0.0861681193031197	0.0387037706211829	0.209443065052581	0.421023158085273	-0.0416689145833336	-0.333669975526485	0.0548004439794876	-0.0149015419581484	0.129986695271528	-0.194127002385202	0.0768827975554145	0.0923236098061194	0.0575605252588033	0.0326595667914134	-0.0752470854759844	-0.148514692710737	-0.190938492047238	-0.0750896621030681	0.221912459817429	-0.233112092557503	-0.352396637871049
0.146554529191572	0.128226853184135	0.0402335268360494	0.0402636936066575	-0.0782913171276635	-0.0548958971560197	-0.0666802029641408	-0.247264770406833	0.100284890457918	-0.0717506286156755	0.050801889801325	0.005735917796958	-0.051562162908751	0.0851688966663039	0.034995352542087	0.212225913063944	0.428270861200164	-0.0405682635416668	-0.337537158189023	0.0536672952615389	-0.00939245561405991	0.134134695969539	-0.198548626316825	0.0801900324596996	0.100224887019472	0.0578193913389597	0.039177709957771	-0.0772856445764027	-0.148073434736939	-0.193381071244046	-0.0777233207278083	0.217379446086368	-0.243497226835204	-0.355258493629012
0.148668401421037	0.129934102137042	0.0412185132859139	0.0402339249847779	-0.0790220895255555	-0.0546012932213878	-0.0702541071731393	-0.251096823852684	0.100681311404915	-0.0690740700055796	0.0548590810846181	0.00557237542551003	-0.0524487011670476	0.0841156006464032	0.0311819344629909	0.215271699048793	0.435591796591605	-0.0392729510416661	-0.341943401739075	0.0528434798769235	-0.00918840490286646	0.138179909610662	-0.203043241701441	0.0822697334410602	0.108512811547774	0.0580811424910334	0.0450933794073689	-0.0795787081224278	-0.147864151978634	-0.19535081432212	-0.0802517430644848	0.21299518945758	-0.250524221068453	-0.357918289090821
0.150592782125078	0.131526996201808	0.0415071447222283	0.0397497480008119	-0.0799528166335923	-0.0540345772850919	-0.0742343156439139	-0.255384545371671	0.102385634881618	-0.0665651977136149	0.0589623256366761	0.0179001051388029	-0.0533816302518076	0.0828814277608312	0.0272445050844599	0.218398024806369	0.442777502294535	-0.0378715187499998	-0.345818633937218	0.0519190388512827	-0.00904639423496281	0.142294151521217	-0.207637387000586	0.084663753068275	0.116711998775641	0.0581528084594735	0.0510736056785045	-0.0818018274564585	-0.147829026112662	-0.196716778402938	-0.0822794063878789	0.208689685196217	-0.256770404162925	-0.360580305759755
0.15233716282912	0.132919579713914	0.0416231474322558	0.038946654840674	-0.0810003009880062	-0.0535603147681771	-0.0786923101022856	-0.259509207818929	0.104169357999897	-0.0643061532727019	0.0625167082032621	0.0180427656117759	-0.0542987170199326	0.0816288028563532	0.0282471014624374	0.221224397912429	0.449915916196004	-0.036125034375	-0.348414557569828	0.0510318388512825	-0.00895824874949597	0.14638119095882	-0.212094523752723	0.0874812067994216	0.123016108248602	0.058156291213279	0.055928698271097	-0.0840254589069466	-0.147849761416867	-0.198232845014335	-0.0840081811235797	0.204348953662126	-0.263227716242481	-0.363723890593152
0.153840943793918	0.134203878416539	0.0417475918767	0.0379327051755636	-0.0819624716072419	-0.053343364627655	-0.0830742786997258	-0.263135171250715	0.105930876817102	-0.0619289351997107	0.0654182094139158	0.0181770561523164	-0.0549312312875294	0.0803246594671539	0.0237489867468756	0.223495266757126	0.457136052068081	-0.0341232114583332	-0.350312545185927	0.0499780029538465	-0.00887909367837672	0.150828478688789	-0.217110506658706	0.0904373287779503	0.131142953287621	0.0580046174399186	0.0602823556785045	-0.0863734954306566	-0.147878931227325	-0.198950121361231	-0.0858500352845988	0.200024024684853	-0.269809772399252	-0.367291212606855
0.155224020716996	0.13541722400853	0.042625218835338	0.0373641746295925	-0.0827897072791785	-0.0534360470467247	-0.086998376865711	-0.265142625540448	0.107506956566206	-0.0595379637499516	0.0678208728521724	0.0183490831793433	-0.0551657826508774	0.0791779183125914	0.0189606181526115	0.225972539484399	0.464552139506846	-0.0321522479166665	-0.351789789767971	0.0490553710079728	-0.00887515119229129	0.155552791896148	-0.222502985291184	0.0933897755934676	0.139257903120397	0.0578192967483402	0.0638334798110861	-0.08886075571657	-0.147852233008426	-0.199516582727412	-0.0883115153605003	0.200450569058019	-0.285796847943145	-0.371264779567151
0.156765976388442	0.136714866260037	0.0430863096706988	0.0364722140044654	-0.0834745516467675	-0.0535236144454962	-0.0914000114353689	-0.267274017945511	0.109105491512442	-0.0570703515882905	0.0701293474284436	0.018428061219884	-0.0550318918244138	0.0779516729680851	0.0142576233242146	0.229274173007126	0.471962334534113	-0.0304475604166668	-0.353742730944441	0.0484310424204484	-0.0101594431524113	0.160288372990031	-0.2279826006758	0.0961646092890479	0.147225327869561	0.0706138177165962	0.0679669094167546	-0.0915013436698477	-0.147584279102122	-0.200110790765237	-0.0914351532027337	0.196362617179389	-0.291860309481606	-0.375637659264159
0.15840790598427	0.137997146370365	0.0428320646698552	0.0353469430485084	-0.0842679393279268	-0.053560801912968	-0.0948309443106333	-0.269832583346355	0.111282543483768	-0.0543400109982169	0.0724222287843758	0.0184779936523164	-0.0547497527417674	0.0765726226887552	0.00990650907879843	0.232834045166217	0.478927460701042	-0.0296265968750001	-0.355490099365494	0.0480962273021447	-0.00993580678877506	0.16507933375186	-0.233354181872381	0.0987332189182389	0.155109218616495	0.0703597850574472	0.0725267600020904	-0.0944321730805867	-0.147091266321182	-0.201065829958966	-0.0947782769038272	0.192562947075481	-0.297282587251275	-0.380131484533319
0.160049653050763	0.138995129821177	0.0434036126741704	0.0335963402476153	-0.0852821603424198	-0.0535997214508052	-0.0981074136552418	-0.272518806975047	0.113700016602048	-0.0516006206703394	0.0743441658303808	0.0184868703415056	-0.0541332536345155	0.0752009622238704	0.00574236004259725	0.235666573575308	0.485531633914832	-0.0293334979166666	-0.356730656641036	0.0477337075848445	-0.01004457194029	0.169827513938328	-0.238339395547595	0.101547280697861	0.162737011258635	0.0688782547577316	0.0767448476484244	-0.0975934854062492	-0.146365215151691	-0.207558970975662	-0.0975984494889902	0.189080338723382	-0.302705634981533	-0.384343044599705
0.161708844706565	0.1397810221493	0.0445080505932785	0.0312165066774914	-0.0862694935934079	-0.0537929035055568	-0.101132881414227	-0.275716798641281	0.115811705670148	-0.0491847247012729	0.0763401948860708	0.0185953923009651	-0.0536380656645909	0.0736215034579436	0.0013402373345577	0.237930730772277	0.492249717841258	-0.0291965187500001	-0.356828334659612	0.0475801666650453	-0.0102202015698442	0.174598067859652	-0.243325891274091	0.104462910020129	0.169907891972125	0.0681305245017701	0.0780226219742362	-0.100868010336514	-0.145493134304811	-0.209403495794819	-0.0999286654463411	0.185419531169354	-0.307727891555514	-0.388130484490765
0.163525507027295	0.14073991274078	0.0446160409080485	0.0281627437385837	-0.0871441724471625	-0.0540868599956149	-0.103801993464967	-0.277457585158134	0.117559183268715	-0.0471279473295904	0.0785701706729957	0.0189163129090732	-0.052941474185894	0.0728739302162181	-0.00442352432120142	0.240096462306368	0.499193317064846	-0.0286639666666668	-0.356445104525453	0.047634465548585	-0.0101699898496175	0.179492900087802	-0.248073498111698	0.107499944861728	0.175052694385111	0.0676447719312167	0.0821518808918254	-0.104160075800252	-0.144549898600487	-0.211462675141289	-0.102392774961115	0.18135218693167	-0.313173535494908	-0.391761192180454
0.165629992033814	0.142379471429104	0.0447061471765446	0.0250325428049528	-0.0877710190380719	-0.0544199712686452	-0.105909173697525	-0.278472051450269	0.119098264809933	-0.0452606000124656	0.0810277009393396	0.0195680612198839	-0.0520825268174728	0.0718246957605286	-0.00932948477317873	0.242572279067732	0.506346760081761	-0.0276211281249999	-0.356055992038353	0.0476264454727889	-0.0105056836114321	0.184478977267839	-0.253154737427937	0.110566190004322	0.182407640394239	0.0656802920581036	0.0864853295388117	-0.107801567186852	-0.14361119452842	-0.213632567882621	-0.105274770985331	0.176762109494983	-0.315287420730572	-0.395348432063002
0.167811713024688	0.144609981184952	0.0446672381100932	0.0229954390907246	-0.0885075411889284	-0.0580682471721389	-0.107819038919512	-0.261652741629651	0.120833372336815	-0.0435850451631621	0.0835700253945453	0.0204428331793434	-0.0514036796996784	0.0708600007512865	-0.0144349085019924	0.245089502079096	0.513423694179182	-0.0268756854166668	-0.355889222172511	0.0472619366128074	-0.0109999785074623	0.189712957922972	-0.258002216060415	0.113741017113589	0.190220300623506	0.0629030797413238	0.0853147585861916	-0.111779204721671	-0.142639378903206	-0.215743942290204	-0.108066073958133	0.171992345360812	-0.306210152192141	-0.398780612155772
0.169874164132901	0.146983878416539	0.0446322703941932	0.0217038803328598	-0.0893465604577029	-0.0580071729554215	-0.109468161541077	-0.261213353620809	0.122656907283051	-0.0423988965324083	0.0854983414615703	0.0214531710171813	-0.051058466667097	0.0702101624888095	-0.019656631665834	0.24773856694652	0.520443002802899	-0.0267514666666666	-0.355758468818538	0.0463306490987235	-0.0117174643297684	0.195121269235731	-0.262559609222808	0.115561634809919	0.199582114763124	0.0611073949896283	0.0880269997257414	-0.115919337904123	-0.14176489048379	-0.217990774417917	-0.110422828272762	0.167482839612323	-0.311829586924075	-0.402271224522255
0.1715134861668	0.148903480010164	0.0447713408811448	0.02082875348082	-0.0901665579873477	-0.0576550359719721	-0.111121168940654	-0.260686758023093	0.12461309007875	-0.0414457131010824	0.0879064366996655	0.0225155105442083	-0.0508022260655933	0.0698627926490067	-0.0249427051121618	0.25075116164349	0.527474946605469	-0.0271414406250001	-0.356029315051769	0.0451747523456765	-0.0121281454043407	0.201179445932146	-0.267050378453578	0.118653636914629	0.210150407337602	0.060625902974752	0.0922928390706704	-0.11985051826624	-0.129903125637846	-0.220643056782596	-0.112365852579259	0.163206767943879	-0.316933753590742	-0.405720286184454
0.173323779349344	0.150174044929972	0.0452587568079678	0.0198929893241329	-0.0910625168970971	-0.0571768867058115	-0.112708964923741	-0.262135553841844	0.126544734343983	-0.0402836971044725	0.0914480341011941	0.0235572166252893	-0.0499801208024353	0.0693065888597276	-0.0301854452251563	0.253664762495762	0.534707481959938	-0.0273612322916662	-0.356743401739075	0.0440248066322686	0.00857914504392429	0.207879095277166	-0.27203619041939	0.122003202818338	0.220858544287357	0.0604962814477338	0.0974789397609465	-0.12370955378156	-0.128914307983641	-0.22387741697217	-0.113937005556579	0.158883576446111	-0.321821355572094	-0.409366241331481
0.174770053387806	0.151054717113035	0.0459770444054926	0.0186561961436983	-0.0922490863964379	-0.0565429968338431	-0.114907775705982	-0.263849131388354	0.128120254057245	-0.0387512721878982	0.0951175993185854	0.0245882892604245	-0.0488514491232374	0.0683216997654575	-0.0349868011573596	0.25627958257152	0.541683556458505	-0.0274867531250004	-0.357197426506877	0.0430468326488618	0.00900268639730747	0.215160825663466	-0.269263777829813	0.125063807483777	0.23120708363818	0.0610841642961258	0.101653121933816	-0.127565999638106	-0.127279766660026	-0.228031815017787	-0.114982519245925	0.154386946522362	-0.313641643766367	-0.412936486873845
0.176344546576908	0.152305104282307	0.0470487756403595	0.0166787473919222	-0.0935393737811548	-0.0561098793153668	-0.117703708581246	-0.2644795329356	0.129213358895955	-0.0474303032539491	0.098075691106025	0.0255936355442083	-0.0480408726821345	0.0668746379971274	-0.0397273378805234	0.258202002079096	0.548450452659633	-0.0273667010416666	-0.357061719592532	0.0423439482895458	0.00973731797625504	0.222598310860611	-0.274423643477864	0.127685610956548	0.240946905781354	0.0619117786037171	0.104991207167909	-0.131400361581003	-0.125180580984946	-0.231835249134995	-0.115815956491791	0.149561350931512	-0.318796590290432	-0.416443229713965
0.179042993563787	0.153954935725764	0.045307655889431	0.0142202310533796	-0.0948294244234475	-0.0559948923267138	-0.121092461223953	-0.264038761154425	0.129975352623553	-0.0436203469455148	0.100524966468344	0.0364858518532387	-0.0476406220555681	0.0651607016138867	-0.0445298237562296	0.260138211832884	0.555189585838544	-0.0267799822916667	-0.356617653545061	0.042060930774438	0.0106453630890371	0.230178478861009	-0.279729662972068	0.130010086971631	0.250311490041025	0.062662623604811	0.109421237930214	-0.134790190097716	-0.123043675419643	-0.235722066355351	-0.116960037995361	0.144585302968176	-0.324343136636243	-0.419789263587747
0.181004271269132	0.155757113680611	0.04629883946431	0.0121151488532578	-0.095841632098019	-0.0559406339734294	-0.124654152555876	-0.263422236472163	0.130920428788428	-0.0410084175496533	0.102504918159165	0.0376913532871119	-0.047443429073112	0.0633525569743302	-0.0492244847731787	0.261856760601823	0.561448610251299	-0.0256159197916664	-0.356612803183864	0.0420604329766299	0.01148335557024	0.237373519523803	-0.285435155595883	0.132442199135097	0.259424113429198	0.0634223561578629	0.113660257287958	-0.138142531671532	-0.120918147908058	-0.2398021335446	-0.118233870108851	0.139508059872289	-0.330584313106831	-0.422761671554023
0.183044792781518	0.157172089674073	0.0482229682051591	0.0107413980921452	-0.09626469328061	-0.0555134288105264	-0.127860571689069	-0.262120808953283	0.131885984343983	-0.0382448504289297	0.104163782005658	0.0391706886447366	-0.0472394190480497	0.061597477645926	-0.0535669141517098	0.263300936738187	0.567217868177369	-0.0241220395833335	-0.356914557569828	0.0421105999335079	0.0122033856454282	0.244315231682612	-0.291283904278707	0.134988180455802	0.268256345532355	0.0638071844230127	0.117524790601283	-0.141424421469582	-0.118810220612426	-0.243778250254815	-0.119465414339447	0.134264958058848	-0.337301603659415	-0.425853811542549
0.184825288218285	0.158106162613086	0.0490171917660696	0.0102592527704488	-0.0973941998595579	-0.0546682034540167	-0.130646327503022	-0.261177539036716	0.132305195813517	-0.0355896175080602	0.105758059114092	0.0405312803282725	-0.0467584666670969	0.0598071279848046	-0.0582508972025572	0.26437928664349	0.572587160715096	-0.0228811541666666	-0.357065331563636	0.0418289713357407	0.0130456262469316	0.251176120020081	-0.298879913440753	0.137466672957775	0.277181916897406	0.0640100393781648	0.120980950565268	-0.14463513699883	-0.116661316126891	-0.247881640823436	-0.120358953690671	0.129039506674075	-0.343838346083658	-0.428907703300055
0.186403697605508	0.15869157481045	0.0496427807888274	0.00995332015425227	-0.0989891011753469	-0.0537309223048539	-0.133360056361373	-0.260624958161633	0.132339922516027	-0.0331647604840404	0.10779897611543	0.0417190523424425	-0.0460166120305056	0.0580228280772259	-0.062986970648885	0.265907920639702	0.578259524460539	-0.0221931333333333	-0.357357127229271	0.0412394250897099	0.0138968442920446	0.25829142026822	-0.281890282401536	0.13944905917193	0.285923993375841	0.0639697609926912	0.124096267942219	-0.147276222674445	-0.114509799952868	-0.252228723068054	-0.120964072512393	0.134807215972732	-0.350391454372428	-0.431900072777967
0.187769434241753	0.159086871572122	0.0501863952466584	0.00963309283539698	-0.100774446570084	-0.052721050336498	-0.136310883528392	-0.260200280627317	0.132452449397747	-0.0309166191717807	0.109709626165404	0.0427271937898109	-0.0450164616545657	0.0560799368264559	-0.0679910666940827	0.267649528120763	0.5846520229607	-0.0217987322916666	-0.357543298539901	0.0404050237786374	0.0148449044424204	0.265545981062265	-0.28834772295465	0.141096908422127	0.294969562517681	0.0643079993431616	0.126563157197921	-0.149618423132083	-0.11247707398895	-0.257089709754629	-0.122447309169017	0.130188063510611	-0.356854288597027	-0.434829523915852
0.188980803211766	0.159603512699918	0.0508997955143961	0.00872031629795014	-0.102443229464821	-0.0517931748290554	-0.13922148606539	-0.259607603644814	0.132946159075166	-0.0288759022122303	0.111695563242329	0.043684628843792	-0.0436616746871472	0.0540761321437698	-0.072940190987868	0.26994833257152	0.59145207141702	-0.0214052427083332	-0.356956095237527	0.0394045136895255	0.0154308818860293	0.272826621260776	-0.294477504551962	0.142414232810446	0.304335251712879	0.0655232285052703	0.127950702215929	-0.151673872812976	-0.11041477138401	-0.262221114507646	-0.122387491497207	0.125616330556065	-0.36328151676102	-0.437634324068845
0.190190972703292	0.160179285506129	0.0452439317947339	0.00711178778161178	-0.103859364333242	-0.0507882617448462	-0.142130717037906	-0.258980511928906	0.136047892533117	-0.0263012947462843	0.113851798254319	0.0446543045354248	-0.0420734541357688	0.0519740680649032	-0.0779866316658341	0.272385607666217	0.598357117796641	-0.0208124041666665	-0.355217963142584	0.0383997364694088	0.0164019924995159	0.280511707914515	-0.299860294032448	0.143908506247261	0.31444293512773	0.0665564433379109	0.129071830667309	-0.153656321235306	-0.108510755997318	-0.267461969304212	-0.122569048299451	0.121190490120459	-0.369545699024835	-0.440545030777637
0.191329799300423	0.160846252509909	0.0451374648458572	0.0054703792165621	-0.105181847885874	-0.0495507536778115	-0.145103803718666	-0.258916365974384	0.135841389468377	-0.0231739161458891	0.115780715120826	0.045805576043522	-0.0403556596495536	0.0498071741955255	-0.0828547390104669	0.274928315999551	0.604907821567004	-0.0201191750000001	-0.352079684489187	0.0376080556336001	0.0173706153888216	0.287476147238631	-0.304632134301251	0.145438189225424	0.325501779058366	0.0673515756940695	0.130779892642099	-0.154415565790502	-0.106481928445242	-0.272588900995141	-0.122607968355553	0.117123563037126	-0.375787053748542	-0.443047829776024
0.192802993563787	0.161046830709929	0.045855413396818	0.00391813444286604	-0.106496486043769	-0.0481060175479059	-0.147949596530506	-0.259213265795351	0.135366471120205	-0.0195106635723215	0.117180415360634	0.0470356557499998	-0.0386991684214829	0.0488946650387052	-0.0875231853381505	0.277481251605611	0.611079038512872	-0.0194930031250002	-0.351020084325988	0.0371534105450003	0.0185241651073954	0.294970770894545	-0.309418267669047	0.147118650507543	0.337433115207766	0.0679996012902191	0.133310876285556	-0.156591772881348	-0.104092161495136	-0.277768395831523	-0.123325219407446	0.117289683439013	-0.38197528904266	-0.445463815261127
0.194687243889732	0.160732269467719	0.0469101447546821	0.00318482208240325	-0.107921502491137	-0.0465981795131394	-0.150452270949111	-0.258472656436853	0.152206632707617	-0.0161129511880019	0.117839807846645	0.048193078152159	-0.0367986671683501	0.0479095404999598	-0.0921426203663991	0.280117923007126	0.617122123103762	-0.018540919791667	-0.350856861151774	0.0367688320342966	0.0201305194089837	0.302732829266281	-0.314432903233792	0.148765800380383	0.348902837848746	0.0684400875076769	0.136465498134296	-0.15883350528426	-0.101538652249624	-0.28302128248077	-0.124587772002116	0.113967189266518	-0.387851169167437	-0.447879024071924
0.196795457709811	0.160038831935795	0.0483029484017023	0.00239132096610523	-0.109440680122716	-0.0453582003312929	-0.152524070631986	-0.257490785655754	0.151986835549187	-0.0129401270224618	0.117248725367795	0.0494893817115383	-0.0345806721808815	0.0471404906844617	-0.0969144565245913	0.282974173007126	0.623145370600185	-0.0174042010416666	-0.351582638385557	0.0362767332941552	0.0211064370119803	0.310638282415283	-0.319031029364575	0.150491350674166	0.359852952178861	0.0688877329900658	0.139035264790959	-0.161294720176771	-0.0990160356122012	-0.288322707141714	-0.126085738341527	0.110674061772543	-0.393398695905405	-0.450347570884589
0.199219108296512	0.159296625377413	0.0501689464479413	0.00120781376090939	-0.111123953149032	-0.0441150068265569	-0.154173645156299	-0.257081029950193	0.152245583650339	-0.00957761792399066	0.117160487728241	0.0510333362493251	-0.0322144566420343	0.046386147203527	-0.101886236185608	0.285671935791217	0.629341457175477	-0.0161683937499997	-0.352985886039574	0.0354952603862375	0.0218480400082354	0.302003472698704	-0.3229009376096	0.152394426619093	0.370007628613537	0.0691729905923411	0.140665745733336	-0.164052896754441	-0.0967979202570024	-0.293117597385672	-0.127249763586969	0.107223271602262	-0.399137399113961	-0.452902076019976
0.201747947931453	0.158747239331852	0.0522909848719077	-0.000320617333062517	-0.113018278806927	-0.0429162559157631	-0.155295310061162	-0.257701488890036	0.153527220680095	-0.00561572492201477	0.117197476032335	0.0529484530678135	-0.0301646320806309	0.0455611087656424	-0.10675609494267	0.287694698575308	0.635488584407929	-0.01513558125	-0.354318762416564	0.0343131933986313	0.0300206497297735	0.287526129512401	-0.326012565291171	0.154258359356091	0.379789531699972	0.0695019913580379	0.142596681583033	-0.166920168772471	-0.0948950026342913	-0.298163513473061	-0.127697800052607	0.103494647683807	-0.404907920504336	-0.454730157252469
0.204357908818024	0.158338004476402	0.0538632717553924	-0.00157908699005468	-0.114974166964821	-0.0417411669181562	-0.156457466509365	-0.256627559752013	0.155374785687691	-0.0010154675652508	0.116142494471247	0.0549553841575571	-0.0283121508776234	0.0451404522465773	-0.100644058440653	0.289177605772278	0.641732038189829	-0.0143173520833333	-0.354913050462259	0.0330839605808497	0.0284940688143245	0.294746445177075	-0.329014248542658	0.156337235529028	0.389680737641004	0.0700102991681452	0.144601549585279	-0.169907558248893	-0.093378578915391	-0.303174064615067	-0.128124448018947	0.0996948274475462	-0.410387042607722	-0.456414778676796
0.206790112207855	0.15797574684028	0.0561373806468928	-0.00234832790744857	-0.116922374201663	-0.0404518091581904	-0.157753224966024	-0.255828720858398	0.157541821698771	0.00383855395913317	0.116548446852199	0.0568671714382588	-0.0266575142861447	0.0447877462195169	-0.104768054679488	0.290650143651066	0.64803026607298	-0.0137262062499998	-0.355151442955119	0.0316359671362119	0.0290781891150766	0.30626842665932	-0.331828086097581	0.158426648402834	0.399405530369889	0.0710830759128399	0.146531454097543	-0.173147949198962	-0.0922614735930352	-0.308374176333041	-0.128813718706184	0.0959484325994565	-0.415824208383123	-0.45774106464573
0.208899942716329	0.157751217266268	0.0583955736224771	-0.00268268349908624	-0.11887625578061	-0.0391453305488431	-0.159470859744037	-0.241963699086687	0.159187715720753	0.00836315362638888	0.117737256376008	0.0584324147749661	-0.0252003714290018	0.0442203722841113	-0.108507483452407	0.292408678215459	0.654297438069843	-0.012854070833333	-0.356138688977151	0.0301588801752369	0.0295994447541746	0.313339973265297	-0.334438363300993	0.160467970861836	0.409461480270133	0.0723637830885126	0.148463923672529	-0.176436532763456	-0.0912092623184593	-0.314001348626983	-0.129732498193516	0.0922833936835702	-0.420942571330355	-0.45899057232759
0.210894492911896	0.157750637023138	0.0610411082875769	-0.002900258088086	-0.12101750578061	-0.0381271667099758	-0.161513415240865	-0.241222807320144	0.161082908286207	0.0124315533352379	0.119896938915691	0.0595339772749661	-0.0238277899753679	0.0435767973425151	-0.112254726047612	0.29396288039349	0.660259201418405	-0.0116163104166668	-0.357833050462259	0.0288088648111071	0.0299709485135731	0.320520885594606	-0.337166484262482	0.162391444947603	0.419756206494917	0.0738013760659793	0.150083077389062	-0.17987639926831	-0.089899645636046	-0.320069384873259	-0.130350000678381	0.0886672919886549	-0.426089503651671	-0.46022935086931
0.212865575050097	0.157906599838543	0.0640019974375965	-0.00331471110209056	-0.12318480841219	-0.0377392703843795	-0.163933045262007	-0.240662303118463	0.163559505551867	0.015979203330039	0.122706621455373	0.0604773688066799	-0.0222351583964205	0.042791564499378	-0.115879294053837	0.295633619029854	0.6659522283232	-0.00982672708333321	-0.359839553930232	0.0276585687955381	0.0297850387391367	0.327857462875429	-0.340135620344156	0.163985847736342	0.430561850476296	0.0749742731344544	0.15130295007208	-0.183405581827256	-0.0884536385275744	-0.326472537802753	-0.130869445875815	0.0851014154922701	-0.431351805991962	-0.461784991307303
0.215215040499902	0.158101402167688	0.0672051375342147	-0.00414093598538651	-0.125150449859558	-0.0374460258751675	-0.16592615836983	-0.239706429949524	0.166317896222942	0.0195251246152627	0.125044107636975	0.0615609931319161	-0.0204709478701045	0.0419914419503584	-0.116531731015483	0.297646545166217	0.674446272326955	-0.00776175312499983	-0.361716828512035	0.0270284059357614	0.0294002793406405	0.327797436714717	-0.34309409152534	0.165427867380296	0.441287084808981	0.0757168868951195	0.152733000624411	-0.187283947378574	-0.0871637905948798	-0.333267870474054	-0.131592026520976	0.0813770624441882	-0.43665224874971	-0.463304384822285
0.218094284306942	0.158167682686638	0.0688250675965957	-0.00540314219606208	-0.127080137359558	-0.0369057240119421	-0.167513838073846	-0.238817473711291	0.169149935361536	0.0228073655537764	0.127426224175476	0.0628308269713223	-0.0186683914791274	0.0409546159699662	-0.120892392056271	0.299290887022278	0.680043000305511	-0.00546813333333324	-0.363431638793552	0.0268013835041318	0.0289176928744751	0.335345854282153	-0.345585426495617	0.16664750694883	0.452374290121653	0.075998430867992	0.154915606877921	-0.191275584427811	-0.0858926743848649	-0.340286366005335	-0.132414209587751	0.0776401200080932	-0.442362748433454	-0.465142229657188
0.221214779743709	0.158112036553223	0.0717838922808442	-0.00728350144103893	-0.129036946570084	-0.0361504268328022	-0.168481742407884	-0.237034980714092	0.172588843266344	0.0254436333645714	0.1297689835225	0.0643150775617407	-0.0168541507564493	0.0398377654797703	-0.125820444095652	0.300228446207884	0.685737639366422	-0.00324625833333353	-0.365079864007751	0.0268334720015198	0.0287445876113169	0.343170630307082	-0.347757470305387	0.167565521944884	0.463240731737592	0.0757975092972197	0.157536621669159	-0.195227883751667	-0.0845174640550859	-0.34730045488319	-0.133395180040448	0.0738565733287837	-0.448266416997654	-0.467314723503212
0.2343969263846	0.157693861050107	0.0745452822422341	-0.0100601160138015	-0.131110186701663	-0.0351838295599808	-0.169657759849745	-0.235240142122918	0.175634874587452	0.0282903413469856	0.131844733917445	0.0657451235300268	-0.0149967617885333	0.0387625816562409	-0.131029030593542	0.300212643651065	0.691576926731243	-0.00105667499999973	-0.367130496402692	0.0269408857063236	0.0288140763331216	0.351134453464157	-0.350123999124203	0.168459815113349	0.474116802573231	0.0756267862606851	0.160067222680206	-0.199103232659434	-0.0825878761664821	-0.354836874465807	-0.134223073778589	0.0702386601684975	-0.454234222184245	-0.470257888344906
0.236996353467934	0.156766992115589	0.0775037993549886	-0.0130202763547799	-0.133210203149032	-0.0341396909110787	-0.17075508543114	-0.233474058640344	0.178764498020281	0.0317950953064114	0.133508941811156	0.0672368682162617	-0.0129233146571917	0.0375699345974174	-0.136251491915624	0.299736862401066	0.697497996146161	0.0011050437499997	-0.369270104725826	0.0273197405665102	0.029043828212821	0.358487686495611	-0.352693060897271	0.169574477921382	0.485076857913574	0.0746769065844654	0.162833330150717	-0.203406148749933	-0.0805684898345432	-0.361346193351256	-0.13514958502825	0.0665663477351681	-0.45986629049544	-0.473474803292704
0.239270225663447	0.155359475515323	0.0820216529345334	-0.0156252651918001	-0.135339775517453	-0.0328741824276818	-0.171584377185897	-0.23204040845896	0.181600463754453	0.0367210765759531	0.134732714437523	0.068672310186572	-0.0108328689483252	0.0358908904797701	-0.14145357349087	0.299221994976823	0.702886483991619	0.00344501770833361	-0.660606074604144	0.0279019407099084	0.0291811515210915	0.364607223916123	-0.355450068521981	0.171146412938482	0.496192054371792	0.0741423408439272	0.164978456531544	-0.207168406367661	-0.0786492159784224	-0.36790958654011	-0.1359463095245	0.062907446466945	-0.465655031798413	-0.47657816251518
0.24158621925319	0.153839455084227	0.0862685650640541	-0.0174907066368987	-0.137539693280611	-0.0316376215866273	-0.172095487122472	-0.23147052968778	0.184691571593654	0.0407239412974385	0.136339554060165	0.0705013967250335	-0.00879433567821269	0.0338700571464368	-0.146473214841081	0.29889344384046	0.707588161595833	0.00580673645833324	-0.66424639270091	0.0286358565144768	0.0293521064083097	0.370551665929784	-0.358652565937333	0.172865546061345	0.507066586745893	0.0738385588487401	0.164522077576292	-0.211101114989546	-0.0770129132835018	-0.374650843506055	-0.136729986220985	0.0593372042797537	-0.470259123775831	-0.479523805924059
0.243725239685883	0.152584765126111	0.0905970217816414	-0.01941530375482	-0.139765680122716	-0.0306217685627906	-0.172701496636214	-0.230523234376213	0.18764435346132	0.0447199943478363	0.137932871670228	0.0726684977709175	-0.00661280414668139	0.0320892973425155	-0.151122314700434	0.299111897912429	0.711841050032842	0.00788525208333307	-0.666322340308502	0.0293780464151221	0.0294005124233477	0.376735605743586	-0.362015007782771	0.174284125306913	0.5182162491698	0.0729106874857998	0.164637763777378	-0.215238069629435	-0.0755997221196022	-0.381768131431751	-0.138220444339717	0.0560067313628399	-0.484244009962445	-0.482619693369946
0.245671147137806	0.151375949108132	0.0949052669833648	-0.0218325211284754	-0.141970597885873	-0.0295077329637485	-0.173178010906827	-0.229498949580327	0.190524771076097	0.0485380420931946	0.13925294504549	0.0752425046029012	-0.00431149230852693	0.0308074958719271	-0.15850404431132	0.300219769598035	0.716253620510706	0.00981689270833369	-0.668207812107486	0.0301800601404116	0.0291872116714677	0.383592167643486	-0.365317663507764	0.176076828098374	0.529371168926302	0.0721046220734174	0.165121598265302	-0.21961235113913	-0.0743025475121427	-0.389218855889955	-0.140048414882772	0.0397850132874912	-0.491893218280986	-0.486177056921428
0.247453931592934	0.150151131455664	0.0990167371491827	-0.024695431621676	-0.144118624201664	-0.0281102186512686	-0.173063412598159	-0.228314204206768	0.192782654893524	0.052414280819985	0.140560151544441	0.0778439743228743	-0.00211687400601424	0.0298026551856526	-0.162579020837142	0.301710560317732	0.721043499427426	0.0112487937499999	-0.669690215208261	0.0313746068985802	0.028606986107558	0.390591501608823	-0.367816813804999	0.177762710966464	0.539687196528064	0.0706863738782741	0.165854101541842	-0.224054720425834	-0.0732355726617356	-0.396594973537014	-0.142039586835425	0.0366530767344607	-0.498353433334749	-0.490015994617718
0.248989384317293	0.14921300294407	0.105089922594324	-0.0282487419525063	-0.146392818280611	-0.0263068731740117	-0.172514408898371	-0.227102816044945	0.195033453537169	0.0565009121197195	0.142134470202722	0.0803107506386638	-0.000124990016761889	0.0294349460684055	-0.166643762621179	0.303626528594247	0.725813635299503	0.0124549135416673	-0.67099267444376	0.0326107474291548	0.027896550017332	0.410937889622526	-0.369489707317535	0.179284160337017	0.549547735873776	0.0690461529200593	0.165895872745736	-0.228460550585113	-0.0723816697508612	-0.403772323382216	-0.143896029412455	0.0330549233253702	-0.502855870491205	-0.493401905316748
0.250374061801267	0.148807929902901	0.109274943208158	-0.0320129372031661	-0.148507275517452	-0.0244259405207387	-0.172257569574904	-0.224504547229222	0.198352589752758	0.0608944718014171	0.143494690328509	0.0825440059524289	0.0018921508082739	0.0287675925885525	-0.17085169689348	0.306056156908642	0.730540222784483	0.0137355125000004	-0.673094850332559	0.0335692601813827	0.0269352417466556	0.416494331746407	-0.370716332414459	0.160900801343225	0.559109444538674	0.0677365242829996	0.166103534232349	-0.232779850273479	-0.0714452433325414	-0.411090329574166	-0.145515763757806	0.0423537042289081	-0.507014071682783	-0.496269343382317
0.251731038964729	0.148734962286189	0.113822819656034	-0.0359628560178606	-0.150679956438505	-0.0228285427899175	-0.172399638813804	-0.221349955228488	0.202734602423976	0.0652189810852369	0.144066938756181	0.0847518036919701	0.0039072211417652	0.0288554454431548	-0.190978695752001	0.308686164010914	0.735247145790307	0.0154270489583336	-0.675877515395377	0.0346771225187787	0.0254815124233473	0.423368365158012	-0.371359713880462	0.16202975319945	0.568910890162016	0.066288807700195	0.166104249454218	-0.236924496222233	-0.0702847920795607	-0.418566936385312	-0.147143038538686	0.0379473638419436	-0.511855944991653	-0.49899368695152
0.253118170374985	0.148507872695832	0.119411627405572	-0.0396124013801498	-0.152701338017453	-0.0214498064518303	-0.173054234479766	-0.218908604261871	0.207535878469128	0.0695071561515499	0.14096473219138	0.0871967745927799	0.00590688923090682	0.0291319990684888	-0.194786614176755	0.310959033329096	0.740086276024154	0.017209340625	-0.679839309033441	0.0360768889840047	0.0238163695662043	0.430275944887152	-0.371647283627277	0.16301993423054	0.578925319870239	0.0648781809226847	0.165805080759217	-0.240831274269324	-0.0691445842242497	-0.426298441029275	-0.148907342324717	0.0333660815784767	-0.516531084915298	-0.501698107660614
0.254739732874985	0.147869778917101	0.125189888275137	-0.0425962820377512	-0.154843114333242	-0.02021981582	-0.172069247210066	-0.215970017679698	0.211867846523382	0.0737794956740962	0.141283663858897	0.0897732400954789	0.00770351480384823	0.0294777974787068	-0.198303477749189	0.312886625658641	0.745114762945311	0.018823272916667	-0.680943734906621	0.0380603879085156	0.0221118582880087	0.43716864912481	-0.371412656954161	0.16393174716508	0.588945642593493	0.0641216232766552	0.165602965050548	-0.244354491028327	-0.0679774811514104	-0.4344401128559	-0.150701975016503	0.0286598554682191	-0.520483328021284	-0.504101593790268
0.256540454028831	0.147021060968383	0.130954074200193	-0.0447666270752995	-0.156992143938505	-0.0188537598191673	-0.17174724958505	-0.212150274372539	0.215124572274916	0.078262328565343	0.142308931497062	0.0924315818633601	0.00932579234454678	0.0298846964318421	-0.201768105034702	0.314954985033641	0.750069939024431	0.0202043927083337	-0.686872215309276	0.0400037147547717	0.0204678282128208	0.444328333120732	-0.370796927233148	0.164429838467717	0.598753449843714	0.0631396116818183	0.165501703114581	-0.247431031887052	-0.0667555123746971	-0.442866341958067	-0.151948342595793	0.0239724692523544	-0.524629491543297	-0.505855250517757
0.258883244493575	0.146205126756512	0.127608131086706	-0.0461348024355586	-0.159378262359558	-0.017365226458076	-0.171464695158345	-0.205884059472154	0.219062108526198	0.0827698405016824	0.14337689334126	0.0951459543329957	0.0107143730304959	0.0295684615833573	-0.205387078311777	0.31746727196546	0.754973377419847	0.0213043927083333	-0.692871444266227	0.0415414162809421	0.0189373846037988	0.451664615340042	-0.369924887239598	0.163987189013987	0.608284269914448	0.0620467791506436	0.165845953255004	-0.25047840463636	-0.0656694458789939	-0.451585679419367	-0.152576719753108	0.0195945443597351	-0.511620848257111	-0.507260665144667
0.261578577025626	0.145531309206201	0.134314238651154	-0.047429072782626	-0.161754808412189	-0.0156972843325424	-0.1715568102131	-0.201560449693596	0.222783859295841	0.0872080473982341	0.144501446600401	0.0979511774267879	0.0119966474101386	0.0291464085530544	-0.209065200674646	0.320298261548793	0.759799174628461	0.022656215625	-0.697847440196833	0.0426243170286631	0.0174497154308662	0.459398298170973	-0.36885798190175	0.164114734264091	0.617464829154059	0.0606546658275194	0.165870139736936	-0.253809775827495	-0.0647930523036125	-0.460298323382216	-0.15307755105337	0.0154859933095717	-0.516414134901087	-0.508289711280255
0.26449308624037	0.144860521587445	0.140440299494607	-0.0487159045260804	-0.164189364333242	-0.0139817581537136	-0.171390467779327	-0.19844616233701	0.226412831321005	0.0914923550905419	0.145316308285616	0.100772497855263	0.0134163249824477	0.0304440354905366	-0.212809286469301	0.323099883234399	0.764499923311334	0.0243980125000003	-0.701435039254446	0.0437309912066821	0.0156732116714677	0.486746717056618	-0.367635824185252	0.164072981900606	0.626860799534253	0.0590223424847061	0.164539014479494	-0.257381334864892	-0.0641549567441579	-0.468966001400791	-0.153546490241948	0.0114964259848288	-0.521812516885459	-0.50901513777484
0.267660275743575	0.14407300294407	0.1462774453361	-0.0503756690886949	-0.166543048543768	-0.0121617331719306	-0.171998741824123	-0.195205539708081	0.230018461981782	0.0956594797589768	0.14619049588498	0.103528174306005	0.0150442054945389	0.0296786211007371	-0.216539989704182	0.325837608139702	0.769187574665433	0.0269989239583333	-0.704814392434999	0.0449901164755542	0.0135938432504148	0.49821968955467	-0.366511902237179	0.163918563874798	0.636882895024969	0.0576423052937194	0.162258471510013	-0.260952859276249	-0.063725807511243	-0.477783872553725	-0.154221935258665	0.00758532735220875	-0.539114591056545	-0.509307334778252
0.270968136320498	0.143326524243488	0.152158715736936	-0.0517421720316618	-0.168673558412189	-0.0101128125931853	-0.172412404538221	-0.191018180822743	0.233861291032393	0.09967765482529	0.147374718460497	0.106359599322874	0.0166037755909511	0.0289668724668574	-0.219942507285054	0.328762383234399	0.773921205315216	0.0298935854166665	-0.708309294983724	0.046299406652754	0.0118190011451519	0.505051866752855	-0.365911353938518	0.16379021296543	0.647576679286685	0.0562609117255724	0.160077389315667	-0.26473108382611	-0.06350700380404	-0.486096560964894	-0.155168375124934	0.00369264106147306	-0.544837358352142	-0.509396075321198
0.27409160987819	0.142600905692052	0.158148257452564	-0.0528465276232999	-0.170757226175347	-0.00768569903015848	-0.172069268833346	-0.18684954335845	0.236991793616602	0.103847437318659	0.148692473627428	0.109325532183873	0.0178547634208865	0.027907730845728	-0.22276511628646	0.331860572154854	0.778705173334441	0.0327426739583331	-0.712145528652604	0.0475841592902633	0.0103608131752266	0.512482364753581	-0.366036820798701	0.14893872750835	0.659201000683679	0.054699513782015	0.161139066904134	-0.268714593175141	-0.0634803155420163	-0.494430314362473	-0.156003063839129	-5.72545132601215e-05	-0.550826925499756	-0.509863928755407
0.276398683195498	0.141733472859281	0.164331675653374	-0.053614784168865	-0.172797653806927	-0.00494453529538219	-0.171534117318194	-0.183312844088578	0.239961273210258	0.108112933339879	0.150132925137762	0.112301856407894	0.0188407836516434	0.0266999553448173	-0.215829267073287	0.334925297533642	0.785988479003439	0.0354477520833334	-0.715735007127653	0.0486763932347472	0.00907520415267044	0.519760840459385	-0.366589254277173	0.14965641676354	0.670639009083325	0.0524884193825401	0.161765058243249	-0.272523513708382	-0.0639012225470102	-0.502807828570528	-0.156078906434232	0.00834469131464294	-0.556959840779075	-0.510653440697255
0.27824262149678	0.140411270387118	0.170650588044025	-0.0545591255530746	-0.174634639237754	-0.00214518482176873	-0.17153100796378	-0.179946958062037	0.242779260200099	0.112378238379667	0.151305923547937	0.115042920004386	0.0197377174275243	0.0256956406817933	-0.217821298908493	0.337808110033641	0.790400773630181	0.0381068666666668	-0.719442728267083	0.0497140230616446	0.00796188836319683	0.527122861542628	-0.366921723233793	0.150582729339852	0.681558513946278	0.0506185905704641	0.161195984459889	-0.275840372261013	-0.0645734725132675	-0.511241409000476	-0.155557459791059	0.00488841425836561	-0.543598603505411	-0.511908847906868
0.280236904349344	0.13889906893651	0.164897410375028	-0.0557951738583313	-0.176985606304114	0.000479882316775537	-0.171982773444676	-0.176162281568488	0.245035988056096	0.116572333870383	0.152313631020115	0.117550631289811	0.0207655110105814	0.0250549075306096	-0.219793649095759	0.340427771491975	0.79466482463217	0.0411262677083329	-0.723229197532449	0.0508083752075016	0.00712156505492595	0.534019107756126	-0.367300355712425	0.151309194541317	0.691566588658922	0.0489128888640543	0.160797741754791	-0.27841164563359	-0.0654625983512121	-0.51985837218308	-0.155298410364836	0.00123274326269471	-0.548586384606552	-0.513499042240053
0.283109039766011	0.137565120627184	0.171663670227557	-0.0572396877613151	-0.179733990420408	0.00298344222101177	-0.173100546830711	-0.172288279180648	0.247040078236099	0.120993225117067	0.153093147713279	0.120026257554993	0.0220295144877429	0.024556626565218	-0.222040774563924	0.342988791851823	0.798905202750372	0.0449157208333332	-0.728347825091027	0.0521134433218108	0.00648936204740774	0.540450216443876	-0.382350065581659	0.152120443015066	0.700814941886154	0.0471051826728486	0.160678101238033	-0.280496587634975	-0.0662596514847886	-0.528699451995287	-0.156125292085266	-0.00260011388016229	-0.553286384606552	-0.514852431944845
0.316189266951278	0.136582462541577	0.178473077804471	-0.0589626794398213	-0.1828820891392	0.00555405531563136	-0.17432517133664	-0.169547750182163	0.249197068968589	0.125696052703274	0.153574340962972	0.122911910389001	0.023395667482843	0.0238214262009192	-0.224490072316732	0.345606855298793	0.803161777008715	0.0496256166666671	-0.732252575157855	0.0535443559511255	0.00578682821282078	0.546319728136593	-0.383116856746576	0.152920305652429	0.708995092195615	0.0455141905485868	0.178688763109811	-0.282418471291485	-0.0677323783485129	-0.537437220712855	-0.157659190160626	-0.00613972426977263	-0.557604168436367	-0.515710390704673
0.319622860701278	0.135720940424916	0.185288346047542	-0.0605507330221229	-0.186050366898726	0.00831340578924433	-0.175887213497377	-0.166930061795333	0.251444832290635	0.130429787451285	0.155211939915762	0.126311992625843	0.0246585882983956	0.0232719954176767	-0.227117637859804	0.348904310317732	0.807300134948272	0.0549701479166669	-0.736154807181378	0.0546781734252625	-0.0165682417648276	0.551901482650104	-0.383899260636073	0.153602395690687	0.716460231452909	0.0442985501418832	0.178724189588094	-0.284155014747163	-0.0695184313471183	-0.545644003514931	-0.128387645903082	-0.00914807924812744	-0.562262944051877	-0.516112230194362
0.322873641951278	0.134630056780008	0.192514649124074	-0.0616737206413637	-0.188939920118174	0.0116170239843095	-0.177174907832028	-0.164901123006703	0.253481006769337	0.134862694613088	0.154737793233869	0.130020680210189	0.02575531660565	0.0229124211918117	-0.229740446848568	0.352747598670005	0.811087881974698	0.060817934375	-0.740044996970204	0.0557343672181541	-0.0177842154984115	0.557520719291325	-0.384521316145121	0.155115260598894	0.723876394140796	0.0428467425839976	0.179116732759209	-0.285747985661291	-0.0712796676813063	-0.553352281251526	-0.129842162032114	-0.0121856982957468	-0.566612612340244	-0.516488391001364
0.325611011742945	0.1330300976422	0.19948295576023	-0.0621808690075092	-0.191476249783088	0.0155483136689144	-0.178071139716087	-0.163016683001192	0.255609188020452	0.138696073923433	0.153671653150123	0.133772166799258	0.0267513810911883	0.0228078560734144	-0.232339004901002	0.357022788063944	0.814558622938275	0.0666672833333337	-0.743971976387472	0.0565841347076552	-0.0193182154984109	0.563508090256791	-0.384959902016716	0.157385170149649	0.731442368941858	0.041769312483517	0.18047050042012	-0.287333304220847	-0.0730165125096684	-0.560958582215203	-0.131030711547116	-0.0149277762178247	-0.570526957025487	-0.517076078288117
0.327933016951278	0.131082051876545	0.244182326379243	-0.0626189814491573	-0.193815778363903	0.0201305953385296	-0.178714907832028	-0.161044533485649	0.258243143643336	0.142185787451285	0.152412092180703	0.13755003876282	0.0278364688104864	0.0226858501535605	-0.234813293290515	0.361545325942732	0.817764366447323	0.0721030906250004	-0.747494555911663	0.0572208324440067	-0.0210661554608868	0.569053037104031	-0.384881580811229	0.159542648287509	0.739495149666879	0.0407921827325341	0.181334236683856	-0.288949630398133	-0.0745268872790928	-0.568371156867911	-0.132048997132498	-0.0170712827113313	-0.573099792682964	-0.517828711428601
0.330264657576277	0.128942297049699	0.251000899253737	-0.0634178448548809	-0.196132481304114	0.0250458071632411	-0.178967648279986	-0.159075825674655	0.260901102964825	0.14563966013033	0.151319616606537	0.141270458803306	0.0289711139819741	0.0225628537965477	-0.237458630369167	0.36664637944652	0.821154684399839	0.0769237937500004	-0.750451476521126	0.0575452880416716	-0.022920935948692	0.596692750744357	-0.384424716235274	0.161567028860211	0.74769369962267	0.0390246150173747	0.181186434486054	-0.290523466097578	-0.0763077348968551	-0.576156535618526	-0.132960165641409	-0.0185584688585173	-0.570802759832422	-0.518733666183088
0.332919345076278	0.126968591870416	0.25752177475981	-0.0649540595900141	-0.198478073041959	0.0296010606242605	-0.179724855131106	-0.158004755279284	0.262679004182868	0.149171872331921	0.150318055890892	0.144758770628542	0.0301615043723642	0.0221718588056549	-0.251430073624416	0.372110465620762	0.824907995826691	0.0814655906250005	-0.752577964091295	0.0577889979668991	-0.0251137652169849	0.601706271932649	-0.383929233589902	0.162828086387646	0.756039831364492	0.0373003631606687	0.181725131503322	-0.291708758687606	-0.0780672368539343	-0.584001051112869	-0.133972635751943	-0.0201112827113311	-0.573148726061315	-0.519780706681531
0.336206324242944	0.125215842866432	0.263744434172766	-0.0667866189567687	-0.200860300374416	0.0337593118993719	-0.180620362377483	-0.156790963205078	0.264914784756642	0.152671421403539	0.149277781813998	0.148410902460526	0.0312094022702621	0.0213578333047444	-0.25455814982825	0.377529854825308	0.82897745942645	0.0862929343749999	-0.754225152008964	0.0579612851737004	-0.027597386230118	0.606755813217052	-0.383467594076732	0.163017005283394	0.764186489189426	0.035601318818161	0.182794911723102	-0.292682685280405	-0.079645610003707	-0.591869004875781	-0.134903145564711	-0.0228398066475522	-0.575938313303341	-0.520953722554547
0.339771558617944	0.123510792299469	0.26997578538734	-0.0688404955551043	-0.203319172335651	0.0378011189150895	-0.181255210862331	-0.153912782096568	0.267811594643761	0.156263065965874	0.148363081902819	0.152052052511133	0.032040269980077	0.020410599698187	-0.257665667359807	0.382434494976823	0.833008023595469	0.0915916322916664	-0.755559894056545	0.0580342709362734	-0.0304173374496299	0.611891738657565	-0.382678032611087	0.162937658575575	0.772170918897649	0.0341125245848713	0.182950432392909	-0.29361619895769	-0.0809112913822107	-0.599784486922018	-0.135960109246191	-0.0246390441460741	-0.578891831126981	-0.521972562489274
0.343446428409611	0.121792735296711	0.276469484780053	-0.0708152530140042	-0.205775309408582	0.042147589197175	-0.181190204274716	-0.150576150776495	0.271464363126339	0.159897951907518	0.148036790823007	0.155703796353913	0.0325504564823688	0.0196715855816114	-0.260704353661817	0.387037158329096	0.836804473819934	0.0969827781250001	-0.757489648132994	0.0583257592083209	-0.0149062390165402	0.617456555899447	-0.38127854455648	0.163057846761446	0.780225311028506	0.0328109900719837	0.183860427160046	-0.29480353881226	-0.0818207888402572	-0.607609806646563	-0.137250325803827	-0.0260414538083667	-0.58185472981366	-0.522846349761192
0.347229240909611	0.119913779325723	0.283114866865073	-0.0729591722346251	-0.208403892276519	0.0469936889161303	-0.180860138398563	-0.14668619607114	0.275628239001946	0.163447442623698	0.148206325146063	0.159369199947031	0.0326275072173142	0.0190556588967298	-0.263894720655739	0.391173581151066	0.840237088250442	0.10230504375	-0.760820487480763	0.0589176244136881	-0.0176716098030569	0.623638440273991	-0.380035508945687	0.164197781603695	0.788317170002865	0.0309868965813763	0.185719663162139	-0.296258273923063	-0.082541403408125	-0.615434732863976	-0.139072958332588	-0.0274021800565444	-0.584563594729232	-0.523518727746655
0.351018042992944	0.118021986497038	0.289668801581673	-0.0749376906028007	-0.211229563679278	0.0522330602078969	-0.180514538925572	-0.142114205176053	0.280241155612842	0.16683890150964	0.148556185569867	0.163409517086032	0.0325704659655359	0.018705533669043	-0.267129535990008	0.395209400279853	0.843555012997052	0.107460382291667	-0.764404617392551	0.0599071112517503	-0.0202861341476268	0.632423463901505	-0.37931299944733	0.165604308095465	0.796461705811884	0.0290975125708912	0.187848574726765	-0.297923981159905	-0.0828166677262965	-0.623419582839382	-0.141036779672539	-0.0287490985260246	-0.587043332065067	-0.523931544836107
0.354968954451278	0.115920517501226	0.315569966429169	-0.0769210780596711	-0.214333191718043	0.0572940823792297	-0.180045105460486	-0.137064528216543	0.285406207145435	0.170123500979136	0.148993376281706	0.167909692102901	0.0326578138397258	0.0184572640879866	-0.270659105882481	0.399399409749551	0.846906850364572	0.112956996875	-0.767597122070444	0.0609086988785045	-0.0228825311513717	0.639009217079754	-0.378818428000359	0.167097404374614	0.80398429865008	0.0278134857032637	0.1893713376781	-0.299587831575418	-0.0830677654902773	-0.631571353621477	-0.143161237150545	-0.0304379683687955	-0.589077243884955	-0.524043145488829
0.358994475284611	0.11390033566447	0.322138627289954	-0.0783414900750962	-0.217526974569554	0.0620252721366981	-0.179578465144281	-0.134927306365916	0.290543705472299	0.173514965170117	0.149507727252394	0.172403688813428	0.0329800360619485	0.0181596547983688	-0.274485157775889	0.403654618082884	0.850835280965766	0.119014158333334	-0.770059062728023	0.0618089119277721	-0.0253898644847051	0.645112386821362	-0.378155716299671	0.168772063582433	0.810669362752644	0.0265875027412715	0.189984367505415	-0.301245778251319	-0.0836806889617311	-0.639742984216657	-0.14531082659336	-0.0323373437874818	-0.591355386474073	-0.523750369936241
0.363097079451278	0.111882186721779	0.328793032187089	-0.0795993711386235	-0.220622157716729	0.0665785291368028	-0.179233142351133	-0.128883773947422	0.295590504205176	0.176998217159508	0.150040324638513	0.176870448260121	0.0331029379111659	0.0174968360369846	-0.278323645386922	0.407461211359399	0.855163676855987	0.125743845833334	-0.772608977189396	0.0625620574772957	-0.0277381940727204	0.651104238835266	-0.377335135450935	0.170642103877358	0.816693620047074	0.0258530499234469	0.189605429776478	-0.303112957094809	-0.084623947161218	-0.647728203104999	-0.14727737069442	-0.034090586881622	-0.593884654766756	-0.523102053662691
0.367025334659611	0.110007872695832	0.335355931341449	-0.0805372542317839	-0.223607099405296	0.0713291963586206	-0.179022549465757	-0.123985763264055	0.300022003781316	0.180587081880993	0.150538998664652	0.181088181897098	0.0330536965645563	0.0168233046162198	-0.282021878205997	0.410805505866975	0.859908407730241	0.132835121875001	-0.775434686892685	0.063313875565998	-0.0296982689790865	0.656618796797297	-0.376723466959726	0.172721000482296	0.822862912708435	0.0250348269002928	0.188909982366744	-0.308939065651806	-0.0856485298759346	-0.655556523321428	-0.14891885501655	-0.0356869674624631	-0.596586061896211	-0.522091476596973
0.370559709659611	0.108192618839463	0.341802315286925	-0.0820243518571135	-0.226427941635914	0.0761455219545394	-0.179063392680513	-0.119492205518614	0.303804866405685	0.18394764952025	0.150977540727842	0.185140809258772	0.0329184665977475	0.0160501033411741	-0.285693785639377	0.41391981694652	0.864157158135202	0.140080694791667	-0.778183451928772	0.064154326247141	-0.0312331004397606	0.661971620152264	-0.375960632907308	0.174415802865698	0.829567855237171	0.0241162052314419	0.187471834800025	-0.310941891588006	-0.086641371914896	-0.66353232263279	-0.15044581869803	-0.0370202377465789	-0.59851185926957	-0.427567637277263
0.373731845076278	0.106327366004648	0.348105672601073	-0.0837107553480818	-0.229210004710816	0.0808209586153079	-0.17974286567129	-0.115037501613659	0.306570132099703	0.187025734400887	0.151584906544363	0.189020475672402	0.0332738799057919	0.0152081634504636	-0.289590253615066	0.41699559819652	0.86781125865818	0.147381996875	-0.781072430811423	0.0647409881338561	-0.0325844187918209	0.666905665705145	-0.375300944582238	0.176074217646219	0.836722497146986	0.0232224197355923	0.185566366458843	-0.312899053949309	-0.0877636511248663	-0.671531818451777	-0.152055579582307	-0.0381392431451679	-0.600138923059439	-0.426309409102061
0.376874032576278	0.104416846033252	0.353742193571663	-0.0859709116297951	-0.232037868951946	0.0855736243798545	-0.180483603484202	-0.110207935855693	0.30805918532774	0.189552376310701	0.151821532607045	0.192947628590756	0.0338856785465383	0.0138132636326131	-0.293866237719788	0.420040058423793	0.871025321230495	0.154947491666667	-0.78475927924767	0.0649130581942885	-0.0341878719753419	0.671735389325068	-0.37483903138757	0.177706286404793	0.843709521903838	0.0223387915136614	0.184395382680716	-0.314672203221154	-0.0889866524295856	-0.679515500202884	-0.153643596726452	-0.0391028755682282	-0.601868285160752	-0.423533447631848
0.380089006534611	0.102593589316529	0.360276037195145	-0.0888233959001421	-0.235044266783745	0.09046318823954	-0.180752444063912	-0.105070081278422	0.308624944039202	0.191918880289481	0.151539138240848	0.196917331694669	0.0344762902108341	0.0127434788569013	-0.298482794522032	0.423085311738187	0.87454080926678	0.162820408333333	-0.788805809587151	0.0646898399212165	-0.0382771471961061	0.676527508725151	-0.374643407071773	0.179207512399306	0.85065237778359	0.0212955684905072	0.184188292152197	-0.316335606913942	-0.0899592848136231	-0.687309991103031	-0.155176991718557	-0.0395067984117478	-0.603682919307093	-0.422826612199729
0.383521688826278	0.100960102749974	0.366783527073688	-0.0919454255327785	-0.238135405088608	0.0955931851168172	-0.180247015868919	-0.100000185809644	0.309262433442673	0.194177432013619	0.150599974429149	0.200703903894399	0.0349340427001653	0.0110138103654174	-0.303377766471541	0.426370160223035	0.87821861275639	0.170643976041667	-0.792723117793513	0.0642052040510948	-0.0135835626120456	0.681308351720849	-0.374271911804854	0.180626348133187	0.857854723053264	0.0196780881497469	0.183686957772291	-0.31800063595347	-0.0907383463154	-0.694984240980061	-0.15647520737387	-0.0395044163334882	-0.583187045671965	-0.422243582184203
0.387071167992945	0.0994613040984269	0.372621356021056	-0.0947326226101072	-0.241255210443404	0.10096451643773	-0.178960849861014	-0.0946694826414731	0.310584523301237	0.196528248989746	0.149125561283609	0.204404540702766	0.0352336080549941	0.00943610355276511	-0.308312598168596	0.430141514389702	0.881945934920503	0.178279002083334	-0.797059955537432	0.0634511100226198	-0.0155965438854532	0.686125807176742	-0.373484092241456	0.181947653002872	0.865425677960424	0.0176312500108214	0.182735283256331	-0.31996508420243	-0.0916720553179644	-0.70266825475281	-0.157780677709985	-0.0391820831183721	-0.584548002887872	-0.421656049839887
0.391007105492944	0.100286854011469	0.377976783652635	-0.0966845568500098	-0.24444030817665	0.106763175748648	-0.176419809017798	-0.0887197128864535	0.312240791984591	0.198898089838552	0.147601731820343	0.208123100925438	0.0355408547753987	0.00795444296882353	-0.313438701487904	0.434123687685157	0.885801014292929	0.185263116666667	-0.801831134366622	0.0626132405152962	-0.0176742966944423	0.71312907937091	-0.372413215172746	0.183417521830033	0.873052015272538	0.0161166639470383	0.182037140922474	-0.322180871737104	-0.0928491147501865	-0.710325633011542	-0.159203271889999	-0.0388363310594214	-0.585883311720598	-0.421004531813322
0.395074813826278	0.0983824513928115	0.38271730743806	-0.0982660364522018	-0.247864727115546	0.112919674135242	-0.174600573181172	-0.0833642376608135	0.314272275944792	0.201167601774892	0.146100862641304	0.212004890736505	0.0360076004684601	0.00655943080337348	-0.318783839402817	0.438099433423793	0.890098364688634	0.191623533333333	-0.807236988416341	0.061636641109376	-0.0201919371438812	0.71943916383283	-0.371284913285954	0.184705531946631	0.880657176634164	0.0152742491370775	0.180892661592281	-0.32464965207691	-0.0942268332907006	-0.718054383626396	-0.160809919758259	-0.0382034154271554	-0.587174431170254	-0.420352306524379
0.398867001326278	0.0961481162864286	0.387199898531178	-0.100079710087274	-0.251516817292944	0.119189781348732	-0.162235836826319	-0.0776455463732836	0.316179182650722	0.203551421403539	0.144735966054577	0.215996074525303	0.0365272701381297	0.00530445817563591	-0.324303491109222	0.44177616164349	0.894679340761203	0.197364939583334	-0.813169944845105	0.060657267965875	-0.0222139970689748	0.725784547552067	-0.370408034542957	0.185716306552255	0.888428394582883	0.014952569364251	0.17878847530238	-0.326935643755134	-0.0955195133644844	-0.725785126371108	-0.162550887500195	-0.037683074173264	-0.588600958779422	-0.419567607542147
0.402517001326278	0.093831704666134	0.391532287195145	-0.101199208768013	-0.255311351622774	0.125381137651427	-0.16046039399218	-0.0724959216726019	0.317735962198306	0.206034806018924	0.143515340499444	0.22024120779116	0.0369661669296585	0.00412991438001517	-0.329648680450036	0.444838507760914	0.898961714528963	0.203094236458333	-0.819412660696481	0.0595352358036298	-0.405189329964707	0.731630826858896	-0.369881216975824	0.186688695955547	0.895963986978992	0.0148720483943951	0.176296298431632	-0.329067862461792	-0.0969039647074458	-0.73354436149162	-0.16408581869803	-0.0372650992353284	-0.590095528915167	-0.416379365765593
0.406288485701278	0.0916008147316005	0.396076075150611	-0.10165611966714	-0.259356093327768	0.131276786657361	-0.158599701560617	-0.0674001167361498	0.319151700832135	0.208380280819985	0.142537279339693	0.224482705766869	0.0371075688579026	0.00292653846760696	-0.334866006303238	0.448284518651066	0.90293213846565	0.209072101041667	-0.825834280584211	0.0582783496006181	-0.407599914534984	0.7368178444794	-0.369753378737689	0.187891152231267	0.903278931718161	0.014377929783648	0.174064037835085	-0.331049242489532	-0.0985842769403158	-0.741178436749859	-0.165654600561327	-0.0369821087321165	-0.591539243736931	-0.414138434297786
0.410352027367944	0.0896403769247264	0.400625771506886	-0.101773399959407	-0.263627383160225	0.136867995151168	-0.156948703170924	-0.0621149376055549	0.320718655278215	0.210573103101152	0.141839499870083	0.228582617204116	0.0371745437275086	0.00191031279850723	-0.339930737486033	0.452418798954096	0.906821378063929	0.215404522916667	-0.831953665775337	0.0568048988170477	-0.409776429103428	0.742173436440955	-0.370010674764478	0.189610555952118	0.910457223053263	0.0136575660877112	0.171932248196153	-0.332809731393831	-0.100331822717973	-0.748682494792161	-0.167011004802248	-0.0363193491466654	-0.592887122926131	-0.41149150680286
0.414649423201278	0.087814319232419	0.40498557666883	-0.102238068114471	-0.268165963153655	0.142008095078303	-0.155793534088799	-0.0569645323743886	0.322867426080874	0.212661527504335	0.140916799705129	0.232347101431511	0.0371132113424925	0.00103853664278958	-0.332578348506212	0.457397811738187	0.911226512973911	0.22184566875	-0.838102909293112	0.0549252265851519	-0.442573926433738	0.748065623713418	-0.370286555374949	0.191427824899306	0.917927603247781	0.0124542731650373	0.169966235637283	-0.334355505492305	-0.102320370430215	-0.756022681708049	-0.168398263994668	-0.0351743714109202	-0.593591066567377	-0.409000884096984
0.418900464867945	0.0858446936186708	0.409020166749801	-0.103307524172925	-0.272862238613575	0.146915198232253	-0.154792261947092	-0.051805283433516	0.324875829685925	0.214792795408844	0.139481188742053	0.235981567102901	0.0369207899737548	0.000252116326487806	-0.33778602357624	0.462425972249551	0.916144430778327	0.228363116666667	-0.843344676200357	0.0529804698505416	-0.44405373951785	0.754033542746475	-0.370150261988382	0.193347310067344	0.925759168234519	0.0109707869265052	0.167916680430585	-0.335513057936827	-0.104274196857533	-0.763288717123691	-0.16982468402625	-0.0337614857270336	-0.593571572766105	-0.406687644039981
0.423196819034611	0.0834622018019768	0.413148304401623	-0.104077538380353	-0.27745984045326	0.151669660603442	-0.153535128291697	-0.0459976024609607	0.331733421649121	0.217310859069322	0.1377348748225	0.239409936704791	0.0365218094142478	-0.000745070413171761	-0.343286653828341	0.466721071681369	0.921092884982983	0.235004262500001	-0.847929624075258	0.051087809807522	-0.44607912269542	0.759625700894137	-0.369733074790236	0.194683286147591	0.933267313681025	0.0104067633354175	0.165121939457273	-0.336418246043623	-0.105993477462204	-0.77044883763525	-0.171207136090315	-0.0323429216729684	-0.592529899661591	-0.403894339639583
0.427775204451278	0.0809676334713713	0.417545584259923	-0.104281354089709	-0.281983310804771	0.156328696722938	-0.152576319918106	-0.03984035204652	0.334251628243706	0.220227882942001	0.136267745016638	0.242710972045546	0.0359575056367862	-0.00194668233531287	-0.349225435340946	0.470147361927581	0.925310700968543	0.241664548958333	-0.852585969972075	0.0494498931835334	-0.448527085312242	0.764658226014277	-0.369452989144026	0.195966231535108	0.940158836669532	0.00957907657263893	0.161893812822003	-0.336825915513109	-0.107349546657327	-0.777537167689357	-0.172421192034371	-0.0314588061352772	-0.591097062962183	-0.400573175412784
0.432764917992945	0.0809311005851432	0.422386753288263	-0.104198474040998	-0.286616096612918	0.160925686417952	-0.152481054217623	-0.0515314266854516	0.336969816966787	0.223669103101152	0.135200418535227	0.245848402460526	0.0352953987931007	-0.00333708683652931	-0.355359104808733	0.473332364295005	0.928696925340275	0.248248142708333	-0.857597696783088	0.0480497231538295	-0.451143608676728	0.769640459886419	-0.369336497418867	0.176441366708167	0.946520330922405	0.00885900776529941	0.158551688279879	-0.336811967870946	-0.108536357742943	-0.784401616779372	-0.173200650640281	-0.0309771849822645	-0.568154482080727	-0.397592286264794
0.438035230492944	0.0788870977171723	0.419436382988501	-0.104174063649279	-0.291324906977569	0.16531420728815	-0.153304339241777	-0.0461231494914197	0.33946120736979	0.226871697265608	0.134147138494623	0.249121949609649	0.0344491209362969	-0.00494494875867021	-0.360770617413775	0.476433725563944	0.931840698191665	0.255011814583334	-0.862625189432112	0.046728631276333	-0.453730150732803	0.774866635800211	-0.369349508559313	0.178192787941044	0.952789935254853	0.00857171527949785	0.155765607693798	-0.336859688051251	-0.109603919717119	-0.791051555293883	-0.173464239631934	-0.030181838802653	-0.56761744749161	-0.395692199897821
0.443257105492944	0.0764973179363671	0.423995447315987	-0.104526651430891	-0.296153393344193	0.169650474593241	-0.153867527647575	-0.0410591529862351	0.341683104429927	0.229399877636961	0.133012828127918	0.252549608600877	0.0333693042775323	-0.00652341591195524	-0.391553859203148	0.479591431529854	0.934874795937766	0.261893325	-0.831412796645955	0.0455898132900582	-0.456078150732804	0.780610810840257	-0.388457643913939	0.179977775098578	0.959489028977224	0.00824415957831823	0.152454827997304	-0.337071797968033	-0.110748511879804	-0.797402379199441	-0.173426863137461	-0.0336442379456647	-0.567657907945454	-0.394379896922479
0.448318694034611	0.0763460748727567	0.428476187209198	-0.104770935985386	-0.300831996744324	0.174067535069977	-0.153700152446286	-0.0358778594447453	0.343988510559853	0.231018333870383	0.132170961613516	0.256077533280364	0.032220015515086	-0.00830128999954627	-0.397220150804535	0.483362087306369	0.938019508299501	0.269009210416667	-0.840955221342467	0.044439511128837	-0.458086412415046	0.786644515514788	-0.389011518749206	0.181728220304058	0.966870010409585	0.00836872270632194	0.148949987599607	-0.337428726279406	-0.111838607259297	-0.803595923223052	-0.173257515066177	-0.0313973866199072	-0.56784633050549	-0.392770407351291
0.453090699242945	0.0738504543599363	0.432988417059185	-0.104939253419931	-0.305509534523562	0.178513345416598	-0.153005224910054	-0.0301760844464701	0.346464459983497	0.232265760926086	0.131413989148093	0.259701137362685	0.0310625080075784	-0.0102197358632933	-0.403083895285377	0.488099492609399	0.941075348999274	0.276339288541667	-0.843928316771497	0.0429892437929773	-0.459893346994485	0.772214035558069	-0.39026713894785	0.183391182632825	0.974574981673953	0.00855030855166905	0.145464299478204	-0.337611566952083	-0.112934324180159	-0.809790143587045	-0.173193195192503	-0.0285261744986952	-0.568257412241555	-0.373640274243314
0.457566740909611	0.0717794594881414	0.438392165688757	-0.105411956890602	-0.310125524996624	0.182953651443454	-0.153134983364161	-0.0251466728170121	0.348660550592022	0.233416519546775	0.130368487308225	0.263209649930162	0.0299488838571118	-0.0122274305104952	-0.409035179527888	0.493548249711671	0.944131784413722	0.28402066875	-0.846904120032656	0.0409836512497015	-0.461624094658037	0.777410410209711	-0.392119673421188	0.185168609858852	0.98204062712046	0.0076552561270293	0.142144937887414	-0.338033480960405	-0.113885957329032	-0.815968611368649	-0.173655951790743	-0.0253535892714221	-0.568746154255214	-0.37144120144704
0.461793954451278	0.0697981056419876	0.442809853977275	-0.106288719626547	-0.314830452723299	0.187511251110364	-0.153644162108122	-0.0205883875757096	0.350818632979655	0.234601357743062	0.128379875456937	0.266555247096154	0.0287161590270187	-0.0143796354983299	-0.412048167391694	0.499410453783641	0.947095728968728	0.292302569791667	-0.849428768522364	0.0387276561662231	-0.463601814284205	0.782475404757148	-0.423890515617876	0.187290870132825	0.988908321638586	0.00734042432274815	0.137682719301539	-0.338775397569281	-0.114813014511738	-0.822188397399146	-0.174575545745176	-0.0220081702373314	-0.568754074501965	-0.369967387405295
0.277103032153831	0.0677609774368595	0.446775688053993	-0.107597706839862	-0.319654001097149	0.192494775623739	-0.154357946327124	-0.0148080895967241	0.353052825634466	0.235849723790807	0.125465232645111	0.269709422197368	0.0273956279696456	-0.0166029931625636	-0.417329125780572	0.505196521491975	0.94968764131195	0.300918064583333	-0.851600987180478	0.036544007697515	-0.465811702134672	0.787446615226068	-0.425115720983041	0.189658074756113	0.995417167792432	0.00721360038216259	0.133926269198563	-0.339503173661514	-0.115558281529329	-0.828376156928817	-0.175736434533807	-0.0187220670176344	-0.568054305830451	-0.368538881281438
0.280939161961524	0.0655805876932696	0.450508522258146	-0.108904203693931	-0.324522720298858	0.197681214678595	-0.154769105747414	-0.00838641714368588	0.355601588032822	0.237285707875688	0.122273924435493	0.27288078690722	0.0242530855100491	-0.0188877863499113	-0.422582808412451	0.510775475090459	0.952113637516884	0.309307127083334	-0.853835435189032	0.03452185057368	-0.468279477835607	0.792230657392553	-0.426197045588355	0.191870921502687	1.00227661739455	0.00664164756433835	0.130957342031366	-0.339863924788422	-0.116266080602528	-0.83470288563583	-0.176282315427107	-0.0156333833055131	-0.566522107108266	-0.366883589751336
0.284850884717934	0.0635360953855773	0.454186532962874	-0.110662726121372	-0.329426091685191	0.202998225191763	-0.155017286101681	-0.00202302303428853	0.35804532407071	0.23898191477224	0.119392481725177	0.275979222298583	0.02275890004639	-0.0210446598292302	-0.427743858688589	0.515465591094247	0.954556841108313	0.316914809375	-0.856214504956473	0.0320011479208068	-0.47069573951785	0.77868379428507	-0.427265769115501	0.193804376125976	1.00959437380481	0.0055092917320971	0.129261281368568	-0.340011415253055	-0.116832007178314	-0.841106355375753	-0.176629432503578	-0.0129537668282403	-0.564936317286719	-0.364779967187941
0.288717805791652	0.0614874082060902	0.457942853849837	-0.112300148487923	-0.334386801277833	0.20819802533749	-0.155447640368992	0.00389263695697423	0.360242692491763	0.240946217159508	0.116758875583824	0.279082265061741	0.0214139376403748	-0.0225834828219308	-0.432946036845131	0.519946343935157	0.957111196178429	0.324085512499999	-0.858365766651207	0.029016200670986	-0.472856524564579	0.783409077386115	-0.428374407287751	0.195703721160222	1.01685760987908	0.00449009120785079	0.128240187940371	-0.340185793287035	-0.117367594527034	-0.847447690270367	-0.176925936000082	-0.0106842474153616	-0.563524607659048	-0.362560681350439
0.29259973087178	0.0592827620522441	0.461726637461409	-0.113663643515324	-0.339678498058384	0.213300735861066	-0.156039830385095	0.00894989214746467	0.362629373753491	0.243071087186032	0.113950589833285	0.282126605480094	0.0203390504223297	-0.0238320685883545	-0.420908285374088	0.524790082098035	0.959458301283256	0.331691892708333	-0.859784288436826	0.0258004411708323	-0.474920393723457	0.787990646782165	-0.429674153790126	0.197659466023236	1.02397921465362	0.00357933323493698	0.1270669993989	-0.340357048488144	-0.117795983423422	-0.853734137946936	-0.177076488673216	-0.00833615319187675	-0.562272096092623	-0.370184870310805
0.296446734076908	0.0569322184625004	0.465681588398073	-0.114238447655774	-0.345481729825795	0.218231721600631	-0.156918590449507	0.0141343931016415	0.365418543622135	0.244950699918128	0.110562282511879	0.285122274339743	0.0195753912744601	-0.0248762595859208	-0.426912799601393	0.529769012022277	0.961375080567746	0.340157257291667	-0.861501064699858	0.0226801072570764	-0.476881346994485	0.79232476650729	-0.43074469351545	0.199522937769811	1.03056109794274	0.00238633410868086	0.125310466914346	-0.340302954781487	-0.118079642936626	-0.860033589444532	-0.177622976379058	-0.00549857033202836	-0.560738024711262	-0.368357507726427
0.300389520535241	0.0545716133342953	0.469480976699334	-0.114333349218591	-0.351746931862591	0.222859222381312	-0.157745514765127	0.0202611445329064	0.36859785288851	0.246600954560038	0.10668115702019	0.287998615432861	0.0189913812493975	-0.0259925460822714	-0.433457834902222	0.534609779067733	0.963197272450007	0.348845538541666	-0.863840546121938	0.0196642903975046	-0.478632057274859	0.796973152589366	-0.43178130306493	0.201166281091729	1.03710381898606	0.00146941077971618	0.123619292976881	-0.340582189351529	-0.117886135040824	-0.866490621368605	-0.178680842384021	-0.00214729192293739	-0.558498093008243	-0.366272058002574
0.110968796554171	0.0521724543599361	0.472983506328492	-0.114659344753399	-0.35821404544669	0.227267274843059	-0.158378123460779	0.0262589717694729	0.371913762994845	0.248326684003009	0.102574444674041	0.290734091141363	0.0186078223521544	-0.0273128775907872	-0.440294573913799	0.539045266757127	0.965078125877138	0.357157517708333	-0.866321134199991	0.0167896903770191	-0.480115384377663	0.80159284383985	-0.166746406618126	0.202772458317756	1.04403320006476	0.000873408158484301	0.122613616137338	-0.341158318425731	-0.117466037861717	-0.872988926557807	-0.180201742451695	0.00149697891039605	-0.555817491554179	-0.36390349703124
0.114968062652656	0.0494544543599363	0.476065454843848	-0.115674544672214	-0.364508657798857	0.231471086646952	-0.158862680626641	0.0306090418957002	0.375867520478537	0.250490349785502	0.098570714182987	0.293418569464575	0.0183965441566659	-0.0290135923109817	-0.447104527083742	0.543510323575308	0.966976499089522	0.36530504375	-0.833810387086739	0.0139465683858277	-0.48151035634028	0.806371502376436	-0.168485389989253	0.204479350441044	1.05123155550242	0.00115249837255171	0.1211762336247	-0.34236949214279	-0.116975215888442	-0.879421399132687	-0.181771289034145	0.00521719671342608	-0.553203424579074	-0.361207895646126
0.118832906402657	0.0466151005137824	0.479023228515315	-0.116957278587375	-0.370605582076125	0.23537359523444	-0.158949170159652	0.0343498829505827	0.380634681590145	0.252836843154202	0.0948712851765158	0.296273320223684	0.0181641130789717	-0.0307999822136583	-0.453756522709767	0.547964987401065	0.968559363439038	0.373331215625	-0.834900453276555	0.0109682563915637	-0.482832337648691	0.811038471501485	-0.169818798908376	0.205972291365701	1.05863522261118	0.00154947303397582	0.11971243283833	-0.34413100826623	-0.116715165049372	-0.885826415772647	-0.18299251844989	0.0088412615808503	-0.550153479657285	-0.358519176000294
0.122712108580687	0.0436518594881415	0.481686870671553	-0.118161518489953	-0.375918248442554	0.238799886480406	-0.158916319918106	0.034674907255816	0.386013566408303	0.255057341827943	0.0914304781723285	0.298924779400472	0.0178781481666908	-0.032292439634583	-0.460363216793015	0.552574468935157	0.96984041124762	0.381097101041667	-0.835586121046386	0.00772968423136727	-0.48432312269542	0.815698946240159	-0.171165718787439	0.207664222016386	1.06581252146175	0.00133645970937998	0.117997057440465	-0.346298501331418	-0.116291794823971	-0.892176335654319	-0.183972096613662	0.011986207130093	-0.546066544208949	-0.355926583732389
0.126629852425384	0.0409496953855773	0.484183977846269	-0.119645076435965	-0.383213402129566	0.241909993693897	-0.158404548581553	0.0390483853364934	0.391645730647423	0.257004328565343	0.0880956095008401	0.301181147484143	0.0175305291190716	-0.0335754536248501	-0.466954654261816	0.556466597249551	0.971256595817435	0.38845816875	-0.836098958667821	0.00445188847186709	-0.485868861013177	0.820277215210349	-0.172551036247756	0.209504341879401	1.0732220793751	0.000637988761367669	0.137236434486054	-0.348696706948615	-0.115542710377127	-0.898785136344569	-0.185022401147838	0.0143348111376506	-0.541744755268653	-0.353713721016512
0.130634812179172	0.0384074492317312	0.511979957344886	-0.121697771788106	-0.389546152870672	0.244573884606772	-0.157787221689442	0.043409239084882	0.397591651476661	0.258868848459242	0.0847514717010682	0.303066528303981	0.0171464689686957	-0.0345848514350697	-0.473781929798459	0.559576173480611	0.97324781856932	0.395423403125	-0.899313334954292	0.00111548572680897	-0.487588487181401	0.804344058476601	-0.174313829142691	0.211662633831455	1.08075861341577	-0.00019696099835298	0.134251086500706	-0.350937520488837	-0.114712143948909	-0.905448885882348	-0.186276836067756	0.0170804256925871	-0.538103766063983	-0.351594094909736
0.134581864735989	0.036043244103526	0.514720969295051	-0.124006911223868	-0.39612136696817	0.24676640672606	-0.157340088034048	0.0480277576886767	0.403557892205818	0.260866859069322	0.0811917457779623	0.304738694295884	0.0166445642067911	-0.0356763964472351	-0.48092737159369	0.56244042537455	0.975598984858024	0.402225616666668	-0.899634387585871	-0.00190986099038823	-0.489297309611307	0.808973282220893	-0.176588961417824	0.213787548215017	1.08843989767749	-0.00215142801451707	0.130700275407037	-0.352896665773164	-0.11393779068486	-0.912063436603413	-0.187934090748559	0.0195371204102988	-0.509041422110602	-0.349227230265219
0.138700389830686	0.0336961876932697	0.51758299573797	-0.12621350955957	-0.402748262966193	0.248310485002317	-0.156804951158042	0.052728162919842	0.409121000953919	0.262999447928738	0.0772935919903719	0.30642549211977	0.0156853662118032	-0.0367350035031959	-0.488164840393462	0.565441111927581	0.978051060574227	0.409030825	-0.899913076956357	-0.00463013139907428	-0.492583090072593	0.813672695136745	-0.17923249883279	0.213727175603618	1.09558611341577	-0.00367133845575768	0.127092085977419	-0.367757699017049	-0.113546516558798	-0.918569938513927	-0.189793589959027	0.0217592669078689	-0.527630726873926	-0.346532856196665
0.142484350531445	0.0314022902573722	0.520462286355819	-0.127820755348082	-0.409608366721135	0.249489194276804	-0.156433598501037	0.0577141087662231	0.414431000060344	0.264789888247041	0.0733366004918311	0.308273944380229	0.0142440629536584	-0.0376738721163348	-0.483779353680459	0.568517591567732	0.980186593040557	0.416124444791667	-0.900267927317554	-0.00708271974282124	-0.494040565728024	0.818297918011282	-0.181353927404218	0.21490276288071	1.10176523587377	-0.00413233670826985	0.124131986553034	-0.368512204730345	-0.113055836305052	-0.925212074591827	-0.191677959460493	0.0241022580974705	-0.526739567995422	-0.343659973317731
0.146309007254929	0.0290869876932695	0.52375849789917	-0.129117698721331	-0.416594073654599	0.250723104966927	-0.155864532478493	0.0634736846549691	0.419841419147111	0.266460673392929	0.0699728649252784	0.310083321488866	0.0123772960363648	-0.0385089846467485	-0.490826780447776	0.571674244029854	0.98222288452017	0.423353220833334	-0.901463128555944	-0.00977438623877533	-0.495286520784203	0.823198831253291	-0.182384993163855	0.216174792201698	1.10748819785432	-0.0047965132045564	0.120845487337964	-0.368918493684638	-0.11249789101329	-0.931794497863119	-0.193452901937371	0.0268770971002757	-0.525484913789814	-0.340721141898427
0.150047454224626	0.026766444103526	0.527751849030622	-0.13066645861579	-0.42359967312759	0.252433720143362	-0.155430989805385	0.0691255335221632	0.42530546168129	0.268223055355794	0.0672976523887986	0.311785529231781	0.010274489018821	-0.03912785630125	-0.497417966413688	0.574884045166217	0.984439367604355	0.430219236458333	-0.903337535160691	-0.0127087588701385	-0.496364805428398	0.828091112183929	-0.182463564592427	0.218109383679749	1.11293648697899	-0.0056615033749364	0.116927931084693	-0.369263987971342	-0.111866685722427	-0.938221331340255	-0.195181744707504	0.0295934911581951	-0.523758801640281	-0.337634368425998
0.154000898826899	0.0246138492317312	0.532294958616181	-0.132230034828496	-0.430336956971464	0.254555368941112	-0.155295208806994	0.0741470430082565	0.430873230424029	0.270289055355794	0.0645296216820354	0.313745053945007	0.00834240881832027	-0.0398745260092784	-0.503634751771899	0.577989620450308	0.987018314242019	0.436621319791667	-0.905324893261826	-0.015960540084929	-0.497368333518286	0.832975739276775	-0.182150299286304	0.221045619104989	1.11869649582073	-0.00677583823732161	0.113469610833516	-0.369783348255276	-0.111435986572745	-0.944353951825895	-0.197002250008654	0.0319647862472869	-0.52186896986458	-0.334599240872741
0.158012984527656	0.0225304748727569	0.536736440945191	-0.133900850740816	-0.436833780505719	0.25686100233343	-0.155506336021165	0.0792323050270443	0.436195395556726	0.272741543419455	0.0610425261357849	0.316062224575911	0.00669318576067562	-0.0408911774691329	-0.509464279854318	0.58057274071546	0.989770732439826	0.442800616666667	-0.906683871589998	-0.019660593347246	-0.498203741757986	0.837386045865164	-0.181958897169902	0.224009137194838	1.12402931191268	-0.00782717615781103	0.109630704501752	-0.370293242645857	-0.11130081538455	-0.950242889333599	-0.198928419645469	0.0395341033905006	-0.520235848369253	-0.332003619762896
0.162063233107202	0.0205573261548081	0.540870511629148	-0.135212123320479	-0.443248030341029	0.258920100907387	-0.155595852929378	0.0836025481657443	0.440581487058825	0.275314296735104	0.0567049293841037	0.318537960490216	0.00531268450754302	-0.0420165120190112	-0.515218794880668	0.582340271491975	0.992769327802439	0.4491277	-0.907070765294849	-0.0237096930092351	-0.499146258611919	0.840935317445942	-0.181521595582601	0.226745942750394	1.12903108468014	-0.0087623825798295	0.105199045684379	-0.370754703864694	-0.111164620666415	-0.956006682012016	-0.20081286810024	0.041441691016104	-0.518749100705702	-0.330156232193859
0.166401644565536	0.0185781158983978	0.544773956836368	-0.136338474040998	-0.449863482416128	0.260609877112237	-0.1549604261983	0.0877284484236184	0.443939332649031	0.277704514241736	0.0518069722720619	0.320656843334345	0.00410075468298143	-0.0433580874448015	-0.520841866143071	0.583318562211671	0.99573378145172	0.455582127083333	-0.907921642487832	-0.0282068619122361	-0.500176805428398	0.843684415075862	-0.181069422491142	0.229159617304578	1.1339620395873	-0.0100098159568499	0.10119166734843	-0.370920376475497	-0.111190269651883	-0.961456115020768	-0.202379132481021	0.0437638486235097	-0.517377530612244	-0.328954605999418
0.170619554129929	0.0168642594881415	0.548545568837385	-0.137520158636087	-0.456571261978051	0.26244072961562	-0.154033131512309	0.0912886045297153	0.446502432461381	0.279508874984441	0.0465670534800309	0.322282722635965	0.00290296019676584	-0.0448794226029529	-0.528736782429036	0.583900226510914	0.998645347148022	0.461698923958333	-0.909047597080195	-0.0332386164958683	-0.5013244383872	0.845760801246769	-0.180887222944657	0.23124348218798	1.13922034197457	-0.0114312063019788	0.0978006678717158	-0.37116576255583	-0.111470705608152	-0.96680198584537	-0.20385564274495	0.0466328137315087	-0.515972371733739	-0.327717273659626
0.174637806970838	0.0152793671804491	0.552124554344632	-0.139279896813477	-0.463385355357498	0.264330362175214	-0.153304838436624	0.0940359889467354	0.448877184494264	0.280688636257651	0.0411878947438296	0.323736425402496	0.00185032861781853	-0.0465620260092786	-0.534139437717029	0.585064762495763	1.00145234488024	0.4673636375	-0.910979898421783	-0.0386916268410488	-0.644982296516221	0.847659648822328	-0.181392060435208	0.232883888566581	1.14470062933089	-0.0125269850263124	0.0949921644703551	-0.371357750956107	-0.111928279729716	-0.972092612000923	-0.205082579356726	0.0548915882869904	-0.514405044630936	-0.326083217816723
0.178147134622353	0.0138329774368593	0.555602777075371	-0.141523426344631	-0.470254790881213	0.266006258917171	-0.153478622655626	0.0963908885599236	0.451395748518927	0.281308264904866	0.0359617051739779	0.325159179704116	0.000950529119071952	-0.0481940971771618	-0.528265919935682	0.586943029541217	1.00389640236161	0.472206215625	-0.912081033612704	-0.044078952458175	-0.646656024209546	0.849234730361794	-0.182482555522132	0.165722828997741	1.15005414613019	-0.0135711637069591	0.0925532058099677	-0.371287364875774	-0.112400651169856	-0.977584255042954	-0.205936089395074	0.0573920339197891	-0.512938502574861	-0.32404400505263
0.181565624205687	0.0122506389753209	0.558852649945954	-0.144104589324132	-0.477234649247484	0.267270303884384	-0.154288059048541	0.0992449938279287	0.45392445015417	0.281522731748367	0.0306467070772898	0.326613618384953	1.29351341094375e-05	-0.049838242554291	-0.533578833575714	0.589626208991975	1.00570650094077	0.476695017708333	-0.912442798318585	-0.0494665341441322	-0.648080611122963	0.850815856693605	-0.184262241841105	0.166446714834127	1.15483862004707	-0.0145694926715722	0.0906207097346146	-0.370846882708184	-0.112639034667404	-0.983200358827005	-0.206418920435002	0.0592801087860993	-0.51168005397673	-0.321904840504546
0.185276680076899	0.0106299928214747	0.561754086508374	-0.146101891942358	-0.484221428727063	0.268151011701599	-0.155308220079137	0.10273748323666	0.456815903107436	0.281761225117067	0.0254250283563153	0.328031438476046	-0.000823656344587642	-0.0512505296589139	-0.538917631467752	0.592902274332884	1.00699898948615	0.481311684374999	-0.912027473241186	-0.0550325527859432	-0.649455275145876	0.852834425947791	-0.186811183640046	0.167431314956228	1.15931523808421	-0.0153608862932414	0.0898158693369169	-0.369846588386855	-0.112718350364529	-0.988868219051336	-0.206665464536062	0.0607707267302466	-0.510916278275795	-0.319999630984076
0.189064357633717	0.00902248512916709	0.564254111934258	-0.14766396419728	-0.491364452030753	0.268891099137843	-0.155679395602486	0.106874578005493	0.459646856552168	0.282173935992399	0.0203262210983532	0.329398377156883	-0.00181383178318395	-0.0521751799022228	-0.544337875497568	0.597093455677581	1.00825828045667	0.486105304166667	-0.911646255490929	-0.0603044077485567	-0.651018504932172	0.855678674697518	-0.189572842748134	0.168533115933028	1.16380117088704	-0.0155970374509524	0.0750579914361003	-0.36860992374004	-0.112623222816952	-0.994321411458584	-0.2071209664535	0.0623624736108169	-0.510149343696356	-0.318209381575818
0.192815730739778	0.00725811589839787	0.566853933953073	-0.148765782748122	-0.498597299527459	0.269400150870954	-0.155438944716818	0.110586624422882	0.46306941485795	0.2828724028359	0.0159546629204567	0.330654163256747	-0.00295353103130408	-0.0524660710214443	-0.549983783013116	0.601912939579096	1.00948031729658	0.490415981250001	-0.911465708535304	-0.0651485109955098	-0.652504988739178	0.859506963455944	-0.191688791349797	0.169761046335958	1.16866253030349	-0.0162347395042507	0.0735558457704945	-0.367338377687409	-0.112510726753606	-0.999704253810365	-0.207907478973238	0.0641369358805733	-0.509320240892618	-0.316603001721343
0.196385025247353	0.00518485435993636	0.569745340004434	-0.149480735051755	-0.505753837735627	0.254269138351429	-0.155032020401198	0.113247920241633	0.466721787300091	0.283452758273566	0.0119332062525212	0.332035056897098	-0.00410305484082835	-0.0523262443791084	-0.555791768580225	0.606794769598035	1.02467797254442	0.493831345833333	-0.911600383457904	-0.0695258376369108	-0.657430868475096	0.863449951061947	-0.19318495537096	0.171088152563064	1.17380690917174	-0.0173854821866447	0.0707957034750443	-0.366204149848073	-0.112583730307842	-1.00513696674023	-0.208905692372742	0.0657428717094505	-0.508365268930001	-0.314815689106281
0.199949774300384	0.00285371589839788	0.381658697679051	-0.150289582220418	-0.512926569125614	0.253983920056211	-0.15474461299379	0.115990842510928	0.470194519853035	0.284215421403539	0.00823340292807004	0.333633194970648	-0.00520205233456289	-0.0440745276791117	-0.561521776176484	0.61103700444652	1.02562421988706	0.496628871875	-0.911022622879988	-0.0739693242701181	-0.658574079305394	0.867480740363967	-0.194131818560681	0.172342609217522	1.17879586363682	-0.0182778041613061	0.072896446189672	-0.365181136517048	-0.112690375379151	-1.01070649096062	-0.210280382199044	0.0671458247694624	-0.507117923135608	-0.312910665874933
0.20352190971705	0.000351562052243917	0.385604963007926	-0.15175949900548	-0.519951593829171	0.253446809869099	-0.154805756311021	0.118511198469668	0.472897705448603	0.285209018220515	0.00433772979014338	0.335620661232456	-0.00623714005386072	-0.0438342930660707	-0.56696155920834	0.614726717988187	1.02677568490231	0.499409470833333	-0.909291714727255	-0.0786273474187406	-0.659948177087096	0.860313445639747	-0.194799467842615	0.173545066482479	1.18324739104619	-0.0190121149957314	0.0720015557334897	-0.36393647758353	-0.112761831266136	-1.01613944424547	-0.211918392575765	0.068388748120621	-0.50539420350944	-0.311372548929198
0.206767719376141	-0.00229709435801236	0.389486289652296	-0.153861228252486	-0.527320485874625	0.252886737104027	-0.15492652925788	0.120451479829033	0.475105890597383	0.28622764952025	0.000294562679370808	0.337622392423414	-0.00752947088092837	-0.0433156763689349	-0.572113538983301	0.617821485980611	1.02825448608542	0.502633819791667	-0.907312870558008	-0.083303270802946	-0.661603708117519	0.863289600694492	-0.195400922869071	0.174661672099085	1.18701778008244	-0.019679191229895	0.0704468438487358	-0.362272016884084	-0.112747328634202	-1.02134735747116	-0.213805035932408	0.0699533470511023	-0.502943138088879	-0.310325718035886
0.209925744944323	-0.00517753538365345	0.393426887942894	-0.155712251187335	-0.53482127638846	0.252268452280743	-0.15500540204371	0.122829710166113	0.476758937688796	0.287330636257651	-0.00387139976194345	0.339446553185897	-0.00913383178318361	-0.0426230613476064	-0.577269119859719	0.620594734086672	1.02975461086589	0.506452830208333	-0.905470610496088	-0.0878401508603054	-0.663612739497425	0.865653665112424	-0.196373145091293	0.176271287483701	1.16174289859706	-0.0203309223351813	0.0681660365258068	-0.360243731738655	-0.112739947971044	-1.02657159018409	-0.215618568528844	0.0717724320184225	-0.500129287621589	-0.309734918526813
0.213207752520081	-0.0082855456400636	0.397410983074815	-0.156950726933225	-0.542339371744191	0.251612319224611	-0.155613002687832	0.126153628014703	0.478146709112261	0.28866666808789	-0.00792625955131046	0.341214360625169	-0.0109725285250387	-0.0419947935231094	-0.582331516004618	0.623391928688944	0.947563193896657	0.510922752083334	-0.903800022260794	-0.0923579916879197	-0.665655942970184	0.867445576046778	-0.197050507147227	0.178399889437302	1.16438267787087	-0.0213888788664173	0.0664760530324094	-0.358329989529514	-0.112790517098682	-1.03207057946056	-0.217318552738182	0.0738888313054101	-0.943886839310569	-0.309243189763773
0.216609149300384	-0.0116364071785253	0.401547326441593	-0.158469523361071	-0.549689732004402	0.250812932530222	-0.157004484169313	0.130244082057806	0.47903233595526	0.290425564639614	-0.011858222500175	0.342861414859312	-0.0129873656177705	-0.0416200867894101	-0.587188364506731	0.627065875185156	0.948575690960869	0.515578611458333	-0.901409464985252	-0.0972842643500116	-0.668471617433079	0.869059301681381	-0.197119309112458	0.180932642795055	1.1670985635347	-0.0226229111949452	0.0651865909975957	-0.356516433435331	-0.112718330118883	-1.03786421929785	-0.218946066836987	0.0760518081325045	-0.940252003320098	-0.308904910636921
0.220051680076898	-0.0147455661528843	0.405311800614763	-0.160265640673838	-0.55693468630282	0.250083462675753	-0.158792068710376	0.134021126633234	0.479416894975902	0.29231239753086	-0.0159783024392689	0.344711832369433	0.00319275140887434	-0.0414823049490693	-0.59168833602076	0.630915804162429	0.949528861612379	0.520054002083333	-0.898458639391857	-0.102673968334442	-0.671240893564582	0.869687587499125	-0.19644100223415	0.18352334792326	1.16994509261538	-0.0237479002731454	0.0627246987406923	-0.354786369377159	-0.112574705248229	-1.04372125738487	-0.220512162032115	0.0779399008241266	-0.936836500296459	-0.308917567338946
0.223291772406444	-0.0175527251272432	0.408455557582433	-0.162786840186726	-0.564040866309409	0.249462922135212	-0.169517611690283	0.138124290199268	0.527500563892876	0.294139002305396	-0.020225219074214	0.346578950284413	0.00130491357103654	-0.0414859117437065	-0.595983987162573	0.634430825469248	0.950531452152094	0.524023923958334	-0.895288928349544	-0.108143590376848	-0.67442727864493	0.871582591433036	-0.195699241085246	0.185724202624115	1.1728211813473	-0.0244338712211573	0.0600035665378117	-0.353131820381314	-0.112327409166887	-1.04967626786189	-0.221980596500872	0.0792955098556181	-0.933057039054018	-0.308849617834256
0.226692896932959	-0.0105145657059559	0.411131440153968	-0.165632001542521	-0.571003681279764	0.249065229827521	-0.170820716028292	0.142303455330967	0.526646075426361	0.295778588512292	-0.0244354144808882	0.348486530834345	-0.000146706470057517	-0.0414823506529082	-0.600158876779437	0.637055115241974	0.951299912389775	0.52757066875	-0.892661425769565	-0.113149674572279	-0.678031830465659	0.873352895327608	-0.194869687041407	0.187548714223627	1.17510085467254	-0.0249453718764655	0.0570588336446542	-0.351742441918711	-0.111902138100166	-1.05576757194176	-0.223338144436807	0.0802203345733838	-0.929648470243316	-0.30874644653593
0.230335972217051	-0.012449425892374	0.413785992365042	-0.168556854394154	-0.577736775812043	0.248674626916917	-0.171873868745595	0.146444429727727	0.525808188931915	0.297579516894256	-0.0283356999776525	0.350167002747301	-0.0116394124784006	-0.0413279783189658	-0.604380281612556	0.639426670639701	0.952020620267083	0.530703871875	-0.890206781806717	-0.117417516424169	-0.68174455344959	0.875338138246568	-0.193952888099608	0.188721363796277	1.17682732857167	-0.0256412161315989	0.0343628134583856	-0.350550704557215	-0.111360585034076	-1.06193873550641	-0.224171178499518	0.085723545641166	-0.926830753549162	-0.308158912565561
0.234390280929172	-0.0139400291905404	0.416469195635202	-0.171465421473513	-0.584395755555126	0.248356695523986	-0.172657298837516	0.14992224562384	0.544106487966985	0.299137739705927	-0.0322868102428472	0.351946601684548	-0.012661264710179	-0.0410708827979417	-0.608713363319815	0.641475250185156	0.952896791059511	0.533415590625	-0.888122726079162	-0.115280869237179	-0.685116111019987	0.877829916374027	-0.192979947812382	0.190095982233394	1.17807676682352	-0.0269087838467579	0.0313916207978351	-0.349418251302366	-0.110920800087839	-1.06798195626322	-0.224398796365523	0.0866212015193193	-0.924594634802597	-0.307596025741681
0.238536836326899	-0.0151602832108212	0.419233223877491	-0.174404638035315	-0.590929589135495	0.24807443980673	-0.173396679582558	0.153521455883555	0.544109615751694	0.30037740018338	-0.036401554564634	0.353829131627193	-0.0134242753101429	-0.040693749952116	-0.613009007340136	0.64340995662455	0.954353531629758	0.535995147916667	-0.886293933509505	-0.116842124749999	-0.688301519393862	0.880297392770566	-0.191944649248512	0.191361290536202	1.17949173205915	-0.0279584725754608	0.0288189939489305	-0.348474981738655	-0.110869229925424	-1.07393026761537	-0.224580111502	0.0879976611417212	-0.922393813838698	-0.306984716896235
0.242634741156444	-0.0167568047718168	0.422175587311159	-0.177278175685001	-0.597458105275153	0.247815843133134	-0.174212720006145	0.174227555841693	0.544387734625335	0.300852116363752	-0.0408341646394973	0.355739571488866	-0.0137386549624219	-0.0402523041873382	-0.61718595744221	0.645147208045005	0.956073776826809	0.539186033333333	-0.884808174995572	-0.0417411259404755	-0.691432261690781	0.882534081401565	-0.191499089913667	0.171983649474069	1.18108352766669	-0.0283223760267493	0.0269272882758354	-0.347924081461647	-0.111079298760624	-1.07990766808375	-0.225367400019933	0.0896152162741977	-0.920085072772178	-0.306360665874933
0.246533521932959	-0.0186647019345741	0.425246211614392	-0.179723280211082	-0.604062395459606	0.247292184089474	-0.175072452307387	0.178090623461769	0.544245785774863	0.301220248989746	-0.0455592756660169	0.357556655665654	-0.0137506147719907	-0.0399621914512018	-0.621248139942329	0.647435512969247	0.957624415654373	0.542902439583334	-0.883622210083291	-0.0460679957817456	-0.694742865405951	0.68600910455091	-0.191573182884188	0.17300836042841	1.18300196051075	-0.0281681602119832	0.0242737365065041	-0.347729894307907	-0.111483923766248	-1.08600276853981	-0.226921056685848	0.0913127372959335	-0.917917020728931	-0.30554092361141
0.25044866161099	-0.0204293828728103	0.428239336846647	-0.181585348406738	-0.611036051174362	0.246250967873258	-0.176092478647225	0.181561754448364	0.543667328280655	0.301915458538818	-0.0504926787874481	0.359470576886977	-0.0138868887402696	-0.0398618372464487	-0.625126929763342	0.650052747817732	0.95900685963953	0.54650035625	-0.883145791094642	-0.050438313242063	-0.698522196085591	0.685813459951607	-0.191694800420091	0.173948140949671	1.18503381571437	-0.0280713548384576	0.0218247793823705	-0.347690723601536	-0.109370261151887	-1.09201229645797	-0.228719906223407	0.0929499259362635	-0.915646194267505	-0.304762289877738
0.254199170607202	-0.0220290817358648	0.430786624100456	-0.183390603125634	-0.618475175433257	0.244667028164317	-0.17730732840264	0.184466081581467	0.542854171089423	0.303647262252346	-0.0554574992417055	0.361526791040148	-0.0141378711438047	-0.0400221777400503	-0.628544629046445	0.652347054162429	0.960288603732723	0.549848663541667	-0.883119888101867	-0.0545870751468248	-0.702745419585517	0.685336485503289	-0.191351565348285	0.174809810555786	1.18670439732788	-0.0285033939385013	0.0203620832580486	-0.347678747320373	-0.10992621718	-1.09782382733434	-0.230604862235138	0.0941865632518275	-0.912923225603404	-0.32249864250296
0.258056450436747	-0.0233980851159734	0.432807489949583	-0.185457950395778	-0.626199372567642	0.242764107166397	-0.178217426236324	0.187822499855672	0.542436509353547	0.305970206549428	-0.0606749145443319	0.363582880783738	-0.0144155217921649	-0.0402844796900805	-0.631741013702003	0.653679665431369	0.961726247586356	0.553012465625001	-0.88363072401518	-0.0585203767341266	-0.70707000678882	0.608788940449558	-0.190332631107922	0.175539107048046	1.18799397242996	-0.0288913963412973	0.01950640080158	-0.347667550125082	-0.110272545347238	-1.10347860978226	-0.232375383326949	0.0951216695504154	-0.910004632970089	-0.322447008630475
0.262133095796595	-0.0247683196750229	0.434473357656755	-0.187377272498478	-0.799908839773276	0.240642672654965	-0.178513241427421	0.192614535355637	0.542459245942391	0.308300848459243	-0.0661711459870422	0.36563649287888	-0.0146357301090588	-0.0407202391355407	-0.635017301505259	0.654015934370762	0.963427177644132	0.556026528125	-0.88444362391198	-0.0626746560992059	-0.711324418553526	0.617930237203632	-0.188771860132865	0.176370519942423	1.18903018697582	-0.0290091278834554	0.0182155039657815	-0.347543437417326	-0.110352163296417	-1.1092925195567	-0.233999301666674	0.0957092984572854	-0.907366945596074	-0.32301044403068
0.271611230870774	-0.0261304030510344	0.436338630789419	-0.18896170115689	-0.807383478467915	0.238349616521907	-0.178311228311257	0.197523309181311	0.542341749061265	0.310185776841205	-0.071481956797853	0.367630181728407	-0.0145340572612722	-0.0406707494950775	-0.638447249755746	0.653795278594248	0.965330674755316	0.558435772916667	-0.886123758070908	-0.0671368910198409	-0.715456296041363	0.619162980370339	-0.187489377139668	0.177293839558335	1.19018725131751	-0.0293870003168328	0.0172655133273239	-0.347293536967187	-0.110339471820476	-1.11539671652453	-0.235382288357402	0.0961297490363744	-0.90545482904852	-0.32381599678955
0.276226431771568	-0.0277124393103808	0.438715126515915	-0.190536344956363	-0.814845941222551	0.235683732946022	-0.178061526650235	0.201759457527022	0.542032633039165	0.311864418751019	-0.0764457177418957	0.369700428860661	-0.0141818018100506	-0.0403883111952602	-0.642006942107263	0.653142745450308	0.967576022117804	0.560436944791667	-0.88867958882426	-0.0718189926071424	-0.719641579101956	0.630728624082924	-0.186537336323341	0.178116708458981	1.19143714205804	-0.0297832596003623	0.0167520327057176	-0.347141775367464	-0.110424973712709	-1.1215659202716	-0.23698819180879	0.0963459754365013	-0.860615487745669	-0.324976322031949
0.281152860992065	-0.0294688645894959	0.441360128373961	-0.192215137324944	-0.822268943148162	0.232956882634174	-0.178228948571431	0.205393966528469	0.541872229367805	0.31360740018338	-0.0809316078573634	0.371717605817476	-0.0138329052057209	-0.0400276012622928	-0.645316788757787	0.652267425848035	0.969860269851376	0.562382517708334	-0.892070920093612	-0.0763683513373012	-0.723598541360544	0.630561094241749	-0.18571764622508	0.179045848180714	1.19289111844034	-0.0298478565859459	0.0164224689536114	-0.347186949363309	-0.110438566251905	-1.1276617910962	-0.239065094583434	0.096952853113798	-0.859289584175287	-0.325876376749715
0.285889228579279	-0.0312875002547626	0.251121577689037	-0.193398652648671	-0.829842383910299	0.230107391989683	-0.179018186866329	0.208132926820931	0.542257405806943	0.315306471801417	-0.0851649158132059	0.373983698934885	-0.0136725196090456	-0.0395785229563816	-0.648447788615358	0.651762951416217	0.972031802098076	0.564596840625	-0.896023809670496	-0.0807189418134914	-0.72721030975211	0.629846326559004	-0.184785975779124	0.18038364947407	1.1942595479735	-0.0287082486785627	0.0154936316572247	-0.347346960616772	-0.110259493445994	-1.13374594615598	-0.241191320615467	0.0978968877005028	-0.85728175567075	-0.326909323410838
0.290640155053935	-0.0329392568869454	0.254147990732516	-0.194173791678506	-0.837455326040632	0.227407828580119	-0.179981577179719	0.210434469597929	0.543132361251605	0.31696214288895	-0.0891280359756223	0.376416344852564	-0.0137780037091012	-0.0392285534256079	-0.651638112880656	0.651755091567732	0.973950029821314	0.566923663541667	-0.899777679639535	-0.0850860529246027	-0.730636201687832	0.629089470487186	-0.183951943277234	0.181666502697663	1.19532192960908	-0.0275044096658931	0.0139591699459347	-0.347605370415941	-0.109804186183424	-1.13988004574923	-0.242964896072268	0.0990450314415784	-0.827199079423853	-0.328101242691189
0.295300964583389	-0.0343183760101655	0.256038135660052	-0.195071861497869	-0.845115019969891	0.224724897187188	-0.180946937605457	0.2131074537563	0.543708564245724	0.318519336522903	-0.0927873051039055	0.378916732841768	-0.0139138200114761	-0.0384902802689955	-0.655013610198227	0.651784494976823	0.976097808016625	0.56892066875	-0.87353568517935	-0.0894956465753964	-0.734382328033107	0.628456378842716	-0.182871255446546	0.182169794878733	1.19548928862023	-0.0261247296746302	0.0125958297474703	-0.347851085443642	-0.109119477226856	-1.14609406029379	-0.244500400245514	0.0997601710576342	-0.82365456195206	-0.32949843457545
0.299942541368186	-0.0354393429260726	0.257559862713192	-0.196544528435153	-0.852473215976782	0.221997807790099	-0.181804439083713	0.215818239399967	0.543708599889994	0.320137378963221	-0.0959265323593299	0.381394537328947	-0.0179548518996974	-0.0375659048881305	-0.658539549048345	0.651945124711672	0.978494583346608	0.570273923958333	-0.876777098992089	-0.0942778243531742	-0.738533271568416	0.627963338495473	-0.181497786058791	0.182109810555786	1.19523297695485	-0.0243852582897464	0.0111378368622427	-0.348160776406245	-0.108275027776504	-1.15212863443405	-0.245831652219347	0.100153245783955	-0.820108543768249	-0.331112486097698
0.30447542825531	-0.0364118083567805	0.259226420684206	-0.198288171625736	-0.859580620456362	0.219238130035421	-0.182809707051246	0.218839433615127	0.542977170554759	0.321832105753672	-0.0986423488800759	0.383977198007085	-0.0179245215693665	-0.036418498581001	-0.662081383070089	0.652369248764702	0.981041433832775	0.571411684375	-0.879937024695064	-0.0993279576865075	-0.743246669032665	0.627032022524276	-0.179837695355843	0.181635540518553	1.19525044081094	-0.0228162270533989	0.00967263558907319	-0.347823605353614	-0.10741133612035	-1.15795968953081	-0.247280289710888	0.100151341928648	-1.09871474129349	-0.332943517637019
0.30822653646913	-0.0375590376920258	0.261030587350873	-0.1995710922671	-0.86625376325559	0.216453275565565	-0.19593440967239	0.222065283751931	0.542567983244119	0.323385325912823	-0.101094670920426	0.386827058837044	-0.0180225696174152	-0.0355668037303001	-0.665703846631785	0.653415484560157	0.98344289233247	0.5727777	-0.906206528831141	-0.104759354511904	-0.748376817934331	0.625662662753143	-0.178771992407997	0.1807845509046	1.19564888910583	-0.0214347831914501	0.00782055545426669	-0.346788706634777	-0.106437836390669	-1.16364749921897	-0.249054514840597	0.1129507012044	-1.09605114367137	-0.335089333916648
0.312011406683661	-0.0387423911694405	0.262682906191452	-0.20052585784453	-0.872867532385012	0.213984096771388	-0.197191569448445	0.225238343784581	0.54242606112685	0.324751872331921	-0.103798661530755	0.389791684343117	-0.0179244346403326	-0.0349635320971492	-0.669450727417997	0.654800557950308	0.985842305174783	0.574267283333334	-0.909104619646414	-0.110123195781746	-0.734310489238072	0.623958159448417	-0.177683972755692	0.179553451551278	1.19564053903409	-0.0208535850699997	0.00598027835260037	-0.344957417680483	-0.105113399555203	-1.16929735747116	-0.251413526796383	0.11240014861973	-1.09375593882966	-0.337003265059812
0.315595480801634	-0.0399240136215557	0.264334186384689	-0.201366767119951	-0.879351132263394	0.211930832738123	-0.19907269563277	0.228583783280591	0.542101791834389	0.326151745010966	-0.106657150301215	0.392312001060391	-0.0176400107427509	-0.0347806291416347	-0.673314464777348	0.656607399806368	0.988676907551596	0.575834470833334	-0.912026033475105	-0.115226973559523	-0.739633455798055	0.622435790897564	-0.17645876489477	0.178565542478185	1.19517864299613	-0.0211222995741502	0.00364098982985156	-0.342926120069681	-0.103477812061961	-1.17459073230167	-0.253972295124829	0.111800505125968	-1.09182826013033	-0.51400494217681
0.3186650217127	-0.0411462158135049	0.266154657399182	-0.202860495555104	-0.88591028702168	0.210393722551013	-0.201366650197799	0.231692157041886	0.541107205307923	0.327838938644918	-0.109946066682386	0.394630692018556	-0.0171990513623178	-0.0347839769478503	-0.677149004016772	0.657979641757126	0.991641816659586	0.577357908333333	-0.914945022123195	-0.119872694194444	-0.744872940034527	0.621176690572025	-0.175180155673304	0.177845652217552	1.19492427151395	-0.0215905935890038	0.00195475504235848	-0.340986473255275	-0.101836520838317	-1.18130079930362	-0.256568191808789	0.123057334662267	-1.09042154189512	-0.51502944796948
0.321034228776822	-0.0424275760511368	0.268244790249424	-0.204298508544753	-0.892379136722703	0.209033348330639	-0.204084463505292	0.234604607321242	0.539690728744031	0.329831957212558	-0.113443998416937	0.396948318115047	-0.0170607709766688	-0.0346684300252423	-0.68090442347269	0.659475510601824	0.994189529093238	0.57891441875	-0.918828974651573	-0.124252059273809	-0.749901012727017	0.620522631185618	-0.173425639422359	0.177217766660037	1.19498332018408	-0.0213505542705238	0.00151805030541841	-0.339219839771896	-0.100575937850391	-1.18604590679065	-0.258497630112421	0.123160376864393	-1.08960572754188	-0.515861141840878
0.323072279426737	-0.0436096000191794	0.270573908606912	-0.205484250375482	-0.89880312172321	0.207815240222531	-0.206493722764552	0.237563343209776	0.538192484224337	0.332051559334574	-0.117069458383946	0.399461069042847	-0.0170966252519969	-0.0347001941934321	-0.684707262574432	0.661434802741974	0.99599982783907	0.580458298958333	-0.923738984971492	-0.128639271972222	-0.754908859543042	0.619922443753439	-0.17123234766121	0.176344182493862	1.19537361264628	-0.0208882617847222	0.00179242214589759	-0.337502777791287	-0.0996928282810996	-1.19100409804343	-0.260068879830446	0.123563847433963	-1.08949283898723	-0.517410788681828
0.325254243790058	-0.0445545288320441	0.272935261263916	-0.206477554617414	-0.905220125878476	0.206432527124818	-0.208331098948876	0.239420954779454	0.536461669752763	0.334236790103805	-0.120670778013435	0.401996325453104	-0.0169816497501794	-0.0346475014755772	-0.688610422143344	0.663750889389702	0.997448766257971	0.582041111458333	-0.929278200657767	-0.133275595781745	-0.759893191662382	0.619040417512934	-0.168797389233393	0.157082228027127	1.19586380798895	-0.0196350125492483	0.0021950021870879	-0.336156880976883	-0.0989253566645921	-1.19606351242445	-0.261467691019257	0.124179700995759	-1.08964605127773	-0.519615209630189
0.32775171326973	-0.0453441099034361	0.275236179138313	-0.207600625451593	-0.911620995443693	0.204970146667437	-0.209658359930788	0.240973213763658	0.534012708029463	0.336262933339879	-0.124153197757122	0.404448375048245	-0.0162630548394794	-0.0346710579959918	-0.692645758989948	0.666309885601823	0.999165361682838	0.584024184375	-0.935242235745486	-0.138347475146825	-0.764942560753358	0.617931884416356	-0.166709331788194	0.156080168883836	1.19666284120825	-0.0188849797838484	0.00229160207474893	-0.335393562936716	-0.098063205826603	-1.20113790086033	-0.263085063002112	0.124568484114909	-1.08975016243659	-0.522100206830757
0.330426090022921	-0.0461089752112309	0.277092857882274	-0.209386407874974	-0.917950945783208	0.203183400305691	-0.210890444340779	0.242263389194187	0.530783506226937	0.338158073923433	-0.127808051202117	0.406652124204791	-0.0147454477587144	-0.0346811813963573	-0.696673115017105	0.668958039010914	0.982393538465142	0.586081215624999	-0.940925878676342	-0.14376063070238	-0.769926326342145	0.617048851960995	-0.165085805711096	0.155571693128236	1.19782861981988	-0.0188210381062601	0.00215173313634853	-0.335314593927021	-0.0972541546462106	-1.20591186923196	-0.265322180078585	0.124319400345275	-1.09010985660648	-0.524845002041576
0.332965256788359	-0.0468180892130747	0.278311215370197	-0.211639432027603	-0.924150728898643	0.201166227748517	-0.212550112730099	0.243623566694013	0.527208531881691	0.339901304692664	-0.131874299140196	0.408850791546221	-0.0127522361260294	-0.034464769909459	-0.700581295238346	0.671769982666218	0.984591294041023	0.588243976041666	-0.945997189305858	-0.14939623070238	-0.774619270461631	0.616376981585144	-0.164005817048965	0.155315113436998	1.19906109747135	-0.0183944380625731	0.00190419147748327	-0.33569074524281	-0.0966817316871186	-1.21043330486329	-0.267835999162726	0.134997206777781	-1.09072569960892	-0.527492611757757
0.335478448681212	-0.0474997710731586	0.281429622031563	-0.213955143413842	-0.930394338911819	0.198814678891969	-0.215082530904087	0.246091251148984	0.52360760831055	0.341532206549428	-0.136255177201355	0.410908272990216	-0.0104284491811893	-0.0342308652781368	-0.70448967011372	0.67476775728743	0.986385618485781	0.590644366666667	-0.950981812628871	-0.155021411654761	-0.779080555088053	0.61554650412633	-0.163101905484339	0.154920103652262	1.20089740472221	-0.0171606405527435	0.00190677900790837	-0.336207486932562	-0.0963486221178269	-1.21462616377113	-0.270442610938047	0.134747004757579	-1.09127261982092	-0.530075108850655
0.33810782523686	-0.0482708906060891	0.282112965405058	-0.21600240138015	-0.936755415226808	0.196241227748518	-0.218013667854991	0.248678892838451	0.520366935486742	0.343152190634308	-0.140776811511721	0.413103132133266	-0.00818477129277478	-0.0340490097022685	-0.708223736960798	0.677689584938944	0.987679412899345	0.593421580208333	-0.956126601070563	-0.160149487845238	-0.783206637566072	0.614328801650253	-0.162357064214498	0.154145528744672	1.20317768725173	-0.0153590241263561	0.00169238844434333	-0.336636139979652	-0.0961161703247112	-1.21846681116426	-0.272476337534032	0.135107236486634	-1.09146616300957	-0.532368571101398
0.340748117994949	-0.0490290141336932	0.282981369019515	-0.217257014735133	-0.943381532587708	0.193363265170555	-0.197969837702216	0.251452327644051	0.517653432162779	0.344759453233778	-0.145048160325324	0.415245091900472	-0.00597873367621071	-0.0339846815487037	-0.712041994094159	0.680853955204096	0.988839226684847	0.596222491666666	-0.961536456591719	-0.164540986257936	-0.787475669681732	0.612896282167173	-0.161492362778367	0.153379486126714	1.20620965281844	-0.0136242982635344	0.00262735193432662	-0.336986884439485	-0.0960551818583203	-1.22209567204886	-0.273822218427332	0.136104639932861	-1.09124161423433	-0.534358458693455
0.343268097450522	-0.049814313734226	0.283734019621925	-0.218096939638725	-0.95038838776152	0.190081747499039	-0.19995214163169	0.273704641687707	0.515338808953034	0.346542020873035	-0.148908520685684	0.417307994650135	-0.00404786596639584	-0.0340706238095203	-0.715805363509722	0.684145030014702	0.989987588513221	0.599018845833335	-0.966878871452401	-0.168562237051587	-0.791894780890944	0.611623647265327	-0.160330476912911	0.152541567013863	1.20962771042798	-0.012389048154316	0.00447945079221795	-0.33730266525666	-0.077421740884076	-1.22556190629645	-0.27491421256223	0.137235828286991	-1.09103607419708	-0.535944795314326
0.345611659538151	-0.0503588963420309	0.284395284682166	-0.218925179947229	-0.957365351377614	0.186715312987603	-0.201814814318891	0.275801418103191	0.51294022777247	0.348299384268261	-0.152410925202878	0.419150726178475	-0.00238048015953618	-0.0342137720423051	-0.719655824032915	0.687618550374551	0.991390740557124	0.601580173958333	-0.971367725941564	-0.172391157686508	-0.796640151159127	0.610805417019691	-0.158603832921981	0.151485696172376	1.21295037459308	-0.0114222668087505	0.00480932534754458	-0.337793381150013	-0.0770835216012222	-1.22896868909853	-0.276714934421016	0.138201853242427	-1.09101959375016	-0.537515702760815
0.348175807537045	-0.0509794719847637	0.284807423236382	-0.219824709072458	-0.964302902811686	0.183271248538539	-0.20411099504243	0.295813645564632	0.510677313392422	0.350571129626351	-0.155628200929309	0.421070950115722	-0.000867488220228307	-0.0343487392878873	-0.7235219542138	0.690672290904853	0.992768235338896	0.604032257291667	-0.975037643382224	-0.175973481496031	-0.801527922928246	0.610349631284267	-0.156253662853954	0.150691151706186	1.21625822582363	-0.0103595920599517	0.00475597578753795	-0.338161538179099	-0.0764597869541712	-1.22779536678186	-0.27903333956426	0.138658276296497	-1.09121104912904	-0.539292790490691
0.350897732786937	-0.0515643536809636	0.285108567814696	-0.220433542033692	-0.970961579207754	0.180015791158082	-0.206662989344423	0.298600225869574	0.508911086202845	0.353058668087889	-0.158600273001381	0.42327865929251	0.000556535803795721	0.232536950031379	-0.727300739287151	0.692790768651065	0.994014136978241	0.606102309375	-0.977326497871389	-0.179197754511904	-0.806647604346781	0.610242538456013	-0.153368912287061	0.150500168883835	1.21946385654872	-0.00915742954356891	0.00511213381037989	-0.338505972043365	-0.075654986486272	-1.23114311910384	-0.281727472205812	0.138695121216283	-1.09119603337199	-0.541636648968662
0.353886713862358	-0.052242018333222	0.28544362805566	-0.221262046194438	-0.97769637600516	0.177096591573882	-0.208851679340661	0.302191737964036	0.507938057157201	0.355923983737757	-0.161442697820566	0.425709396893724	0.00188111301258326	0.233211169335188	-0.731231694041935	0.694688993082884	0.995498046075546	0.607950486458334	-0.978957251225362	-0.182422230702381	-0.81190117091412	0.632141048952238	-0.150153587268164	0.15071266507866	1.22297899836529	-0.00807601298612048	0.00540346127714642	-0.338815723601536	-0.0744613053777102	-1.20821573043161	-0.28436388095835	0.134483530045418	-1.09035768643029	-0.544168566794581
0.356976680675206	-0.0527493398532468	0.286185887091805	-0.222244238197686	-0.984574083515041	0.174298992821283	-0.216038770121356	0.305548622063543	0.507282488960173	0.358810678697969	-0.164041505078528	0.428472896387651	0.00300190485705965	0.233737218658025	-0.735183320116093	0.696514336359398	0.997633949825634	0.609664939583334	-0.980634547406992	-0.185588522765873	-0.817241258468842	0.637521816790604	-0.1467413801631	0.15082349134524	1.22681285776271	-0.00676902303417604	0.00497034388340029	-0.339409413005968	-0.0728944205079572	-1.21172895010051	-0.287313244820294	0.134696928427141	-1.08863491390486	-0.546863529971289
0.36004507781479	-0.0531452243149901	0.287364350947226	-0.223368195981327	-0.991768612753919	0.17144441901671	-0.217385981576998	0.308604057120291	0.506625214164295	0.361439177371709	-0.166461788037544	0.431533888712213	0.00382645045528895	0.233897745464726	-0.739069276532558	0.698311696681369	1.00906755761697	0.611214158333334	-0.983109212009676	-0.427697010166666	-0.82261115509541	0.637346429595179	-0.142937506391369	0.150576957316104	1.23041087784879	-0.00512455492583219	0.00464373088957815	-0.34034103956414	-0.0711537964921205	-1.21523035855121	-0.290339141504255	0.124992823762067	-1.08590174888552	-0.549402795228191
0.363490058258076	-0.0534425448107393	0.288745013597829	-0.224137719017657	-0.999017782714392	0.16816442941172	-0.219113587089488	0.311923197324348	0.506059747693943	0.36360516145659	-0.168925739312762	0.43468357663394	0.00438859681217219	0.233640054161514	-0.742665960290807	0.699347740715459	1.01236322439324	0.612858559375	-0.986492596942596	-0.430696360166666	-0.828156216346926	0.63682508205646	-0.138756213874362	0.150315039507884	1.23357599428186	-0.00368682556803368	0.00450416152054695	-0.341570337521203	-0.0693457207284095	-1.21869876724901	-0.29361731881082	0.130350819975546	-1.08279067955448	-0.551798385046873
0.367310067345034	-0.0464052254484323	0.289861308778551	-0.224801244489547	-1.00624709861588	0.164533951241241	-0.221318351301374	0.315160902242381	0.505653189000328	0.365309378963221	-0.171816609760674	0.437783876060391	0.00500580876096335	0.233310956672426	-0.745905881004855	0.699697799901066	1.01583236808247	0.614928611458334	-0.989867106746517	-0.433882739333333	-0.833972833350201	0.636085780487949	-0.13460003473604	0.14974586794885	1.23645664100959	-0.00233144112067685	0.00459086438517881	-0.342967857431176	-0.0675244785454793	-1.22201968397745	-0.29697974380518	0.131228486403606	-1.07910895415698	-0.554252056608956
0.371549259791007	-0.0462775842864029	0.290727784682166	-0.22582240949868	-1.01341637600516	0.160893421095712	-0.224357100224716	0.318729204431995	0.505694053677078	0.366750853764282	-0.175269388595848	0.440632005699392	0.00579444476538837	0.232651131279747	-0.750361043851708	0.699649362401066	1.01949965870203	0.617735772916667	-0.993591306952916	-0.437254705999999	-0.840032407348656	0.635091398520898	-0.13069899543143	-0.026353258987555	1.23974324292991	-0.000699090749335829	0.00491008176020141	-0.344092385651397	-0.0655239679052667	-1.22513366964585	-0.300587864716527	0.132141812578743	-1.07515982079499	-0.556949595262646
0.37589841628423	-0.0462228911603798	0.309730876419416	-0.226944847087477	-1.02046868977834	0.157553410700701	-0.227827632093794	0.322194718589969	0.506100529829311	0.368069951907518	-0.179218398873732	0.443424186873482	0.00684318034307191	0.23182630570052	-0.753045965524278	0.699351812685156	1.02311691672073	0.621190851041666	-0.997786559790895	-0.440831772666666	-0.845879624359288	0.634612366262832	-0.127717136020998	-0.0278565038505676	1.24339158858712	0.000985711566086067	0.00408850902101493	-0.344933750782976	-0.0635253671044385	-1.22778763554651	-0.30405871515641	0.132698374258533	-1.07141061939118	-0.559988653792297
0.380248189110274	-0.0462963772487598	0.310335636034801	-0.227867252202151	-1.02749218020096	0.154825281802572	-0.231407713919806	0.325775720538839	0.506673141706347	0.369444731748367	-0.183068938145397	0.446028762615722	0.00803165829470742	0.2308166127557	-0.755828422081674	0.698541455204096	1.02646990493721	0.624992673958333	-1.00238784978057	-0.444433847666666	-0.851705445644651	0.646894037022683	-0.125302340102631	-0.0292011742272797	1.24732674364727	0.00298693480767603	0.00344072396203721	-0.345626518269126	-0.0615391251464598	-1.23011826317192	-0.306784645677501	0.132988758415059	-1.068468988536	-0.562403249597457
0.384681293294226	-0.0465287872323929	0.311095828342493	-0.228447426750558	-1.03432675403293	0.152302589494878	-0.234539798329797	0.329792086467992	0.507382946284047	0.37072339487834	-0.186761014024093	0.448597143604251	0.00922386629217858	0.229634342114355	-0.758653890976533	0.69789667537455	1.02934536651728	0.629142283333334	-1.00610441324807	-0.448026685166666	-0.857528154690745	0.647350187296853	-0.122869479180484	-0.0306175954601569	1.25143767621542	0.00452887451934048	0.00360727704198488	-0.346585620589071	-0.0593930932933082	-1.23231422314226	-0.309036651091443	0.132519001793728	-1.07464767463382	-0.564120823567051
0.389027948898508	-0.0465835028625075	0.311987559111724	-0.229507978810635	-1.04115838674804	0.149366279723569	-0.237218862713949	0.333950316434745	0.507897544954462	0.371827087186033	-0.190045470311366	0.451303153219636	0.0103025686787758	0.228534468965827	-0.761612012544507	0.697102262495762	1.03200762161524	0.633595278125	-1.00929037816035	-0.451567210166666	-0.863680838353329	0.647822130684691	-0.119912959906107	-0.0320990552204294	1.2559020156923	0.00564880134328077	0.0041748187008494	-0.347729392230345	-0.0570471109295159	-1.23452334100735	-0.310923073378833	0.13110633178657	-1.07238231872108	-0.565071402834031
0.393052876795471	-0.0462393702929496	0.313030107188647	-0.231303805885934	-1.04799965157017	0.145763483465774	-0.239145466934448	0.338202635591	0.508496601305687	0.372499187981789	-0.193709516752173	0.454043567355937	0.0113359652332251	0.227527122773236	-0.764589294024052	0.696264845355611	1.03500595639898	0.638006866666667	-1.01171700354734	-0.454990793499999	-0.869848100980705	0.648078159929367	-0.11725615718502	-0.059356302290078	1.2603375790959	0.00660740772161217	0.00433195406875814	-0.348810867299597	-0.0546459614266597	-1.23635036102218	-0.313411113081066	0.129042182418877	-1.07033914994955	-0.565763133744062
0.396959168526338	-0.045513333058907	0.314207847573262	-0.233348439537244	-1.05499117482952	0.141746123798413	-0.240117791439186	0.355233493177497	0.509502782985962	0.372991055355794	-0.198066844502459	0.456834278810054	0.0124928563348528	0.226836360545127	-0.767763323548382	0.694845610033641	1.03853003617883	0.642085382291667	-1.0137054968394	-0.458058285166666	-0.875931653200843	0.648153351353563	-0.114966021130598	-0.0616394931245532	1.26484995962785	0.00765904053069871	0.00474078387591081	-0.349994186205414	-0.0525545725752631	-1.23778683248252	-0.316159279108586	0.126747049992248	-1.06823188818147	-0.563674670439447
0.400979770241008	-0.0447176558903309	0.315631693727109	-0.235056434260199	-1.06190652295966	0.137710032322322	-0.24024469174065	0.359567745398396	0.511183499534393	0.373546418751019	-0.203139931674137	0.459438763880904	0.0137700019014722	0.226462991892364	-0.771253375132759	0.693038886548793	1.04225865531941	0.645952309375001	-1.01490090447614	-0.4607475185	-0.903716915781514	0.647990583977187	-0.11282361750248	-0.0642811462538262	1.26929717295971	0.00912448395577581	0.00641938338911041	-0.351336178933946	-0.0506753963481515	-1.23901791723666	-0.318722509426656	0.12472920222322	-1.06635021481752	-0.564010180185866
0.405084201120862	-0.0439664447610347	0.317281453342493	-0.235999125553075	-1.06863490240629	0.133811664338954	-0.240077174514121	0.362216470098461	0.513243192569685	0.374062482411497	-0.208437184560827	0.462231592406545	0.0148737240446681	0.226198506573557	-0.77501476291891	0.691489206151065	1.04591637105664	0.649662595833333	-1.01630209126664	-0.463035489333333	-0.909008389674442	0.647741905421636	-0.110064717275723	-0.0670882640718848	1.27364123432159	0.0101201971493103	0.00812839668250154	-0.352899981738656	-0.0489888799491768	-1.23995331382672	-0.320681241662162	0.123325396448941	-1.06538274926069	-0.564430906423577
0.408698530858921	-0.0433939202111163	0.319057895650185	-0.236298697300588	-1.05682764416891	0.130055416937707	-0.240503111206628	0.363985947614716	0.515263752066406	0.374589803366404	-0.213560709494211	0.465248855817476	0.0157931408298743	0.225822757590234	-0.77895775861625	0.690329902173793	1.04935115008621	0.653214288541667	-1.01864280334095	-0.465133647666666	-0.914194531996539	0.64730237817765	-0.106703417200137	-0.0695918016060846	1.27796016600683	0.010652427380852	0.0101763914400373	-0.35463578939101	-0.0472298233963357	-1.24085524118032	-0.322283109471772	0.122225050469461	-1.06480179346275	-0.561645836122832
0.41174689915729	-0.0432483882962227	0.32092328026557	-0.236415084554495	-1.06313158141587	0.126361321303611	-0.241669858622648	0.365029690173558	0.516682049483083	0.374714864374362	-0.218481703022951	0.468323625976046	0.0166242772294318	0.225075725541583	-0.782949716683143	0.689603055582884	1.05233303497931	0.656715720833333	-1.02236782914074	-0.467245351833333	-0.919553465682374	0.646704779007566	-0.103070159452593	-0.0716736928509552	1.28209714426531	0.011367532230131	0.0115854496688333	-0.356235603276051	-0.0454660203639882	-1.24164344231696	-0.324346057813752	0.120959779651041	-1.06417755408273	-0.562469885006539
0.414475444058716	-0.043240773729938	0.322959770650185	-0.236422044164806	-1.06937784659806	0.122437714235005	-0.243376038639875	0.366040020789915	0.517318503773005	0.374679214506988	-0.22307268766957	0.471147757217611	0.0174378855746186	0.224166502693394	-0.786869221282948	0.68932431505258	1.05493832227615	0.660766241666667	-1.0263688095329	-0.469473689333333	-0.925239486832407	0.645940015879572	-0.0996075555221317	-0.0740937787777665	1.28649902926696	0.0124719500981956	0.0132095387907207	-0.357786533850844	-0.0438970771867713	-1.24231728714029	-0.327199373852552	0.119325873662017	-1.06349365626413	-0.56356980079874
0.41739740486627	-0.0432849226661083	0.324856068727108	-0.236526724497665	-1.07553825145636	0.118279034401326	-0.244761972102407	0.367848693745313	0.51688899634428	0.374571935992399	-0.227723981921568	0.473486208212888	0.0181779677620694	0.223154089903781	-0.79081496260037	0.689349622817733	1.05715105130219	0.665330694791667	-1.03010818001793	-0.4716358935	-0.933314477269967	0.645410232744661	-0.0963774534813163	-0.0769591921669606	1.29101905354684	0.013296797192997	0.0152149385285971	-0.35932414638547	-0.0424612491398018	-1.24262476181288	-0.33078538107114	0.117412404322957	-1.06265454891626	-0.564893253750331
0.42041718282842	-0.042887457445159	0.32640640526557	-0.236943917515729	-1.08148091339968	0.11381363939093	-0.245335890061064	0.370135020331998	0.515856425961021	0.374876943949958	-0.232276868611074	0.475603264977395	0.018757926668344	0.222139427366006	-0.794791278952856	0.69002947603743	1.05951851137698	0.669915590625001	-1.03388387661236	-0.473575385166666	-0.939421757555439	0.645135429108835	-0.0931429863611348	-0.0801970897387791	1.29545001922392	0.0134617163716778	0.0167178855422651	-0.360765862105691	-0.0410728498956382	-1.24271826317192	-0.334850359640957	0.115949495709261	-1.0618262624639	-0.566281840354814
0.423587626509034	-0.0423518334680723	0.327634193727109	-0.237909139760503	-1.08737145995838	0.10956864978594	-0.245107633170452	0.371910056965388	0.514456064563617	0.37540915615155	-0.236598027093501	0.477531773749325	0.019264667619822	0.221230521646496	-0.798886902600846	0.690817094408641	1.06245461928676	0.674085903125	-1.03798253502309	-0.475364422666666	-0.945497573322646	0.644319307486547	-0.0897565162175216	-0.083136919595139	1.29903199030879	0.0133588439383008	0.0190659140013554	-0.361821696593226	-0.0395544578499287	-1.24289603683142	-0.338787697786683	0.11469021391494	-1.06043673892774	-0.567831289765359
0.426809132968676	-0.0418661419787106	0.329022751419416	-0.239826556038157	-1.09317249234705	0.105707485544775	-0.244624256770797	0.41756453328721	0.513030706512486	0.375812105753672	-0.240502614074848	0.479443533617746	0.0199553346025944	0.220387604808829	-0.803229860263622	0.691431796113186	1.06576974970518	0.678093715625001	-1.04186086319647	-0.477546414333333	-0.932311693497646	0.643450298446386	-0.0866267732092069	-0.0855183106690112	1.30169879750446	0.01352025175831	0.0215494189629734	-0.362674020866079	-0.0380843291775935	-1.24317493478052	-0.342197190229724	0.11342570663744	-1.05870764880145	-0.569665385287232
0.430188207284191	-0.0414676047446679	0.330580011034801	-0.241481191719098	-1.09881323121344	0.102453774526066	-0.244311735237635	0.419200171305364	0.511864059923453	0.375794694613088	-0.244361705560701	0.481169010169703	0.0208701994674589	0.219968140569751	-0.807891742499103	0.692091822154854	1.06926410960828	0.682046580208334	-1.04563480540493	-0.480313939333333	-0.938234991580924	0.642619428516038	-0.0840736363989275	-0.0874161838735268	1.30387900498708	0.0136366672235782	0.02337557136889	-0.363260953864694	-0.0365794747213016	-1.24370615543779	-0.344696883439739	0.112119669892034	-1.05719635431235	-0.571187674443858
0.433520507469881	-0.0412966247937679	0.332301837957878	-0.242302959529125	-1.10425917250899	0.0993675583098479	-0.244768319001632	0.420827116454779	0.511214320932689	0.375827368353141	-0.248261876858759	0.482973491023279	0.0219590488431507	0.219811549889604	-0.812660692031992	0.692640058423792	1.07282405268987	0.686056996875	-1.04950317485797	-0.483257776833333	-0.944372687108573	0.642012322355885	-0.0819524723777637	-0.0891560286922677	1.30607212715902	0.0140589531562999	0.0258045135145558	-0.364239412140317	-0.0351836385760727	-1.24443609119267	-0.346869263317925	0.111352203893465	-1.16182834779814	-0.572158776054603
0.436663465077245	-0.0409423837954045	0.334181501419416	-0.242536671727217	-1.10926801866283	0.0963688576861469	-0.246082250956843	0.421924006959387	0.510577317854118	0.376357564639614	-0.251880852877031	0.485029243384953	0.0231071601123148	0.219947012337837	-0.817407243961057	0.693442709938944	1.07620841423937	0.689968064583333	-1.0534341346103	-0.485907755999999	-0.950762497639527	0.641601965689382	-0.0794659455448081	-0.091037924212102	1.30880198920516	0.0153202899846092	0.0283498982739638	-0.365412607258045	-0.033862315410553	-1.24533268125939	-0.349108651993766	0.110952716897522	-1.1601936280147	-0.572303198907304
0.439557396569482	-0.0402572651374667	0.336086164880954	-0.243215638644205	-1.11440629801506	0.0947642548205192	-0.247947997080874	0.423221649687512	0.509916545088313	0.377328710528208	-0.255076392783134	0.487369691259447	0.0240445791102598	0.219654395839684	-0.822174771952118	0.694171296586672	1.0794785861706	0.693987075	-1.05691143079193	-0.487962110166666	-0.957297417225338	0.640981178256691	-0.0761310249098873	-0.0932701702791343	1.31183875556648	0.0168132126582658	0.0297592073921067	-0.366741701787132	-0.0324037425037275	-1.24598868570713	-0.352145507396428	0.110845248512888	-1.15824765567054	-0.572148949652218
0.442132075562805	-0.0392033412422129	0.337706164880955	-0.244355579784859	-1.11954691542397	0.0916556381868158	-0.249730323738927	0.424299517396775	0.509038293627107	0.378145930687359	-0.257587920508042	0.489489040112348	0.0247623126332563	0.219004494709214	-0.816691083245752	0.695142745450309	1.08249502900523	0.698457778125001	-1.05971886113248	-0.4894354935	-0.96368721674065	0.640253252553976	-0.0723411156128351	-0.095512458240832	1.3147866840512	0.0178999372104722	0.0311349460178318	-0.367715018095996	-0.0305364099802202	-1.24656338301377	-0.355511654475155	0.0778495219442334	-1.15580917893656	-0.571688827442952
0.444414399453604	-0.0381583596546516	0.339153953342493	-0.245887487639537	-1.12468617655757	0.0881308958114648	-0.22139563403614	0.425149529971939	0.508544754163403	0.378540726443327	-0.259991238614882	0.491227090466599	0.0253404065166132	0.21824142714215	-0.821565545573056	0.696591360507127	1.08525460517476	0.703192934375001	-1.06194925328934	-0.490577376833333	-0.970228018679404	0.63956751674407	-0.0682433642900835	-0.0978361928509555	1.31721437635889	0.0187234463847842	0.0321778593299451	-0.36829529856691	-0.0284574811999085	-1.2470486437007	-0.358817070671862	0.0773015025620408	-1.15309283418971	-0.571706284367423
0.446600875689232	-0.0371746382962229	0.340402895650185	-0.247711228252486	-1.12967812999887	0.0843449064287236	-0.222577481050063	0.426124525970751	0.508538231163359	0.378950429361099	-0.262724337206431	0.492501719346491	0.0257708237759784	0.217575203211993	-0.826545249318962	0.698428884181369	1.08794636611744	0.708250616666667	-1.06383578579709	-0.491286914333333	-0.977006020441906	0.63903013592107	-0.0643150574117771	-0.100136023989805	1.31933826776161	0.0188248607578726	0.0337298458493243	-0.368642065360539	-0.0266338432820603	-1.24751232049833	-0.361984661468163	0.0761396370260017	-1.15067741130414	-0.571758877535796
0.448480335212759	-0.0363754586726548	0.34178404949634	-0.24988969182058	-1.13462876765069	0.0802588504278914	-0.223563741330662	0.427221681697025	0.508840562399695	0.379484275514945	-0.266095083304641	0.493377815837719	0.02640601422959	0.216978527466741	-0.831662640004048	0.700002747817732	1.0907023437264	0.713897882291666	-1.06583444420782	-0.491504114333333	-0.983900920199563	0.6387889142642	-0.0602222191653675	-0.10203551099391	1.32156313035956	0.0182564302205198	0.0354625213782511	-0.355428485665784	-0.025225448087027	-1.24799603683142	-0.365407887274614	0.0746764652109401	-1.14926995959211	-0.571586670427794
0.450352641719812	-0.0356974799492506	0.343084434111724	-0.25213347099655	-1.13941262392599	0.0761974868388398	-0.223920944469942	0.427966995733193	0.509633109135964	0.380617203896908	-0.26999522922521	0.494062152882254	0.027096436230538	0.216295006965304	-0.836735476257193	0.701040839673793	1.0931023719504	0.720179002083334	-1.06867118311391	-0.706662469237179	-0.967122647105704	0.638752583186789	-0.0562604466785949	-0.0971699032102367	1.32450999273678	0.0178777495739491	0.0368594807491549	-0.355455543065506	-0.0240028899370302	-1.24863432445188	-0.369383626051966	0.0731152316151397	-1.14860786930823	-0.571134139875476
0.452326194720483	-0.0351524103911492	0.344244145650185	-0.254624085975238	-1.14405432433085	0.0719336209077467	-0.224136847818864	0.428703447707494	0.510552629057438	0.382245134931391	-0.274356382632138	0.494803581272942	0.0278091910906616	0.21574665043805	-0.841446464720377	0.701192141757126	1.09512339412977	0.726900746875001	-1.07178697258759	-0.707107730775641	-0.973511131621004	0.638698650963303	-0.0526757528010431	-0.0975396078335242	1.32791022008475	0.0177389662624595	0.0386343656021792	-0.355563349082105	-0.0229119104976095	-1.24942982729349	-0.373455349489818	0.0711036951725796	-1.14775943866732	-0.570821564844169
0.454807428176293	-0.0344401456611983	0.345338376419416	-0.257475001339557	-1.14858681420939	0.0675067592443781	-0.224127524053879	0.429417630207438	0.511650322360432	0.384261198591868	-0.278997722563619	0.495677343503036	0.0282469182915463	0.215180863026193	-0.845937128443492	0.700722752552581	1.09668058301892	0.733285121875	-1.075045796117	-0.707177679493589	-0.979654609722526	0.638807184777462	-0.049253001478293	-0.0978245093746202	1.33111391283389	0.0176119020422762	0.0412590426289531	-0.356080339918895	-0.0219882883263762	-1.25058800619144	-0.377195205118061	0.0690838587098299	-1.14744406333808	-0.571067978455603
0.457469942498129	-0.0329311297037515	0.346699722573262	-0.26137879066369	-1.13442741773658	0.0629365604310131	-0.224129655430539	0.430014566439918	0.512309937316038	0.386181564639613	-0.283393744642035	0.496577311873482	0.0284119333065614	0.214630331369289	-0.850155069857346	0.699652108613187	1.09819223247678	0.739437075	-1.07822102831514	-0.707113207698718	-0.985845252933081	0.639294372941273	-0.045709993163856	-0.0982880282102367	1.33381302330735	0.0175397417102536	0.0445315309270245	-0.357035442356655	-0.0212106935092619	-1.25196283940122	-0.380472444008203	0.0672349045406394	-1.14728532028862	-0.571596704110913
0.459951687589196	-0.0309713342864029	0.348233761034801	-0.265176117637507	-1.13918625125524	0.0579444838202099	-0.224089210341038	0.43193841352591	0.512834184404781	0.387924302040144	-0.287598991438127	0.497451112059041	0.0280615618825057	0.213940154896506	-0.854350196382532	0.698283536170005	1.0996760883462	0.745090851041667	-1.08199094575581	-0.70707131026282	-0.992144853446183	0.639627690631338	-0.0417096908206961	-0.0985896420801002	1.33692565988168	0.0177305728592269	0.0481001398017671	-0.358469339746005	-0.0205530069118802	-1.25355840401699	-0.383424672747206	0.0658662653320793	-1.14703549588125	-0.572727433480003
0.462217319132794	-0.0289179525351753	0.349479914880955	-0.26871321729247	-1.14384098288366	0.0529047648652801	-0.223844932536382	0.433946534796232	0.512679867713575	0.389388577902213	-0.291920118198691	0.498574509494939	0.0274482459349796	0.213765364761073	-0.858439253022137	0.696248214200308	1.10093835520416	0.750828871875	-1.08604909849058	-0.707119187185897	-0.998286722605061	0.61660015272262	-0.0452938699031262	-0.0987536788951675	1.34100289859706	0.0182746750872741	0.0517326842690952	-0.359955210250846	-0.0201536232793618	-1.25516254288528	-0.386267878251379	0.0648606162305248	-1.14685566342588	-0.57463991350764
0.464676009030467	-0.0270659639918038	0.350500684111724	-0.271211762045869	-1.148212714411	0.0474903732758136	-0.223805718431131	0.436626890101806	0.512081203991628	0.390354047398234	-0.296115042700657	0.49972402029116	0.0268104397076996	0.214280086993659	-0.86242945384823	0.694106819787429	1.10242653405027	0.756471319791666	-1.09017856185488	-0.707251382057692	-1.00419503852956	0.615824277217045	-0.0408060720033582	-0.0989571078335243	1.34545748859816	0.0193656209151464	0.0545203083095376	-0.361403760129823	-0.0201106777626475	-1.25668118632487	-0.38872251844989	0.0637357949101124	-1.14621120922629	-0.576695920330631
0.467700298864926	-0.0255042925515419	0.351598136034801	-0.273174408686827	-1.15240849526615	0.0418223645321886	-0.224389161961744	0.440151148738658	0.511149012852557	0.390820195939348	-0.300187419302612	0.501018466141363	0.0263993839150645	0.215250120198897	-0.866241695694122	0.691840543745763	1.11787628017243	0.761983949999999	-1.09391504276303	-0.707205166673077	-1.01002099418285	0.591600179332364	-0.036283434765102	-0.0994474288951672	1.34971596558745	0.0198219009500967	0.056621603947058	-0.362758147232173	-0.0200751848936138	-1.25837171016969	-0.39144393284195	0.0619295199252549	-1.14512236667434	-0.578959119363321
0.471139390564188	-0.0240820339590705	0.35288765526557	-0.274876578364116	-1.15651230604145	0.0359193063454502	-0.225730187602769	0.443638971405965	0.510593306342942	0.390674699918128	-0.30374485490723	0.502352155834345	0.0262953772768476	0.216331036514235	-0.869925237924572	0.689944935317732	1.13662399050042	0.7672323875	-1.09734331933682	-0.706693792314102	-1.01574425604835	0.590587677485528	-0.0318131901571668	-0.100263109545852	1.35352265800551	0.0199289345892406	0.0585709467667549	-0.364225792892616	-0.0196061022463825	-1.2599188191393	-0.393988297831799	0.0631745416733362	-1.14366620629975	-0.585125690782888
0.474639759968795	-0.0228577581816567	0.354401212957878	-0.276422502861782	-1.16045404060124	0.030604079948032	-0.227145806051406	0.447409326025624	0.510834715346645	0.390357336522903	-0.306900095358949	0.503894699693994	0.0261887943781593	0.217036849296386	-0.873425679457118	0.688562548954096	1.13999816906934	0.772645278125	-1.10018790138016	-0.705953228211538	-1.02129811347917	0.590080524075038	-0.0271481961308819	-0.100896174614346	1.35707377598366	0.019855987887624	0.061325801662842	-0.365624409766753	-0.0187561922270377	-1.26150210305331	-0.396297273694646	0.0605222500905733	-1.14207414820785	-0.586604464895734
0.461673411301186	-0.0216553072814928	0.355989241804032	-0.277942862106759	-1.1642777846627	0.026126571880997	-0.228540379507301	0.450777922408548	0.51206374760471	0.390339113711232	-0.30962738250525	0.505361573007085	0.0260671885618166	0.217631681964371	-0.876798005336622	0.687027487401066	1.14307724925414	0.778063116666666	-1.10263243182392	-0.704939833339743	-1.02662206803295	0.589945315998208	-0.0221197989731131	-0.101606392936265	1.36013868934863	0.0199637041392615	0.0643553504364798	-0.367039619828993	-0.0177471874130722	-1.26303553522529	-0.397852504915039	0.0580336677305252	-1.14031009713966	-0.588254485744155
0.464565127417967	-0.0203475638281379	0.35779140526557	-0.279551837142277	-1.16806616836834	0.0223392688727744	-0.22955263290729	0.454268930022239	0.513892911482816	0.391123203896908	-0.312245470311367	0.506838386434885	0.0256597837886222	0.217884899887738	-0.88024578343091	0.684842129920005	1.14582897420079	0.783624575000001	-1.1048260334751	-0.703823628211538	-1.03170766451454	0.589620452664057	-0.0171545439897767	-0.102438032491059	1.36281668515483	0.0203098924310923	0.06706156275627	-0.368636241976295	-0.0167169111724645	-1.26465447518081	-0.398898094809015	0.0402074480100126	-1.13810985204162	-0.590179387537119
0.467370990223569	-0.0192224942700361	0.359531068727109	-0.280963647574589	-1.17198861252078	0.00633032582612147	-0.23030013599819	0.457666991160407	0.515813557982615	0.392495957212558	-0.315175777378997	0.508221131458502	0.0249464599384567	0.217877676815694	-0.884117696263841	0.681809554162429	1.14821404655239	0.789099575	-1.10738754018305	-0.702196192314102	-1.03686884098512	0.588549600657161	-0.0122736158630083	-0.103426868107497	1.36505568305793	0.0204100726407906	0.0695597653400559	-0.370410574185839	-0.0155718691065082	-1.26648431209705	-0.399852423705925	0.0373905852649144	-1.13503622385901	-0.592351854453966
0.470130251241056	-0.0184485642373031	0.361042703342493	-0.282645009458088	-1.17603708113495	0.00317728008807516	-0.23033621082483	0.459900836645922	0.517327750638663	0.393898588512293	-0.318364877746971	0.50967902197807	0.0239774777984219	0.217853548919563	-0.888409762921012	0.678717319313945	1.15073522669264	0.794499965625	-1.10968036784043	-0.700170335903846	-1.04220188478208	0.587331053501289	-0.00760141250515156	-0.104337621532153	1.36696337536562	0.0197356023480867	0.0718002483956629	-0.372111397577955	-0.0143461706316804	-1.26883203880819	-0.40081712706708	0.0340763067329889	-1.13139788247768	-0.594678599686262
0.472792392233222	-0.0177347835499053	0.361989337957878	-0.284186547919626	-1.18006313996442	0.000119421460216484	-0.230077983657169	0.472975959096225	0.518083548613053	0.395016312650224	-0.321707962380901	0.511158684174426	0.0229717009689606	0.218132252795994	-0.893141550890437	0.676070716567732	1.15316260538351	0.799859080208334	-1.11194868569389	-0.698055012826923	-1.0473938034187	0.586084833358466	-0.00275170804687275	-0.104816080436264	1.36856273084515	0.0185168113913368	0.0745806715373968	-0.373792111616682	-0.0129595665015685	-1.27197631852156	-0.402144027585916	0.0303777848627021	-1.12756398944285	-0.597473291019903
0.475473763386003	-0.0168597753665993	0.362750203342493	-0.286021457600974	-1.18406780386819	-0.00287439350859675	-0.229735006717966	0.474954953570858	0.518058705887849	0.395850036788155	-0.325248128603461	0.512688884073211	0.0220317136131843	0.218529853810807	-0.897914605536025	0.673770953310156	1.15523828492571	0.805503871875001	-1.11402618827387	-0.696281597442307	-1.05225768833715	0.584808632915225	0.0018433683538065	-0.1050757165664	1.37012355194658	0.0176552342834298	0.0767486999964874	-0.375516439503958	-0.0114192236752758	-1.27543495454824	-0.404164422352439	0.0262181166877401	-1.12392145944578	-0.600654562554126
0.478127197201969	-0.0156080057266647	0.363569818727109	-0.287937102009336	-1.18767360392884	-0.00563240806161303	-0.229792282426185	0.477083299614057	0.518197009550901	0.396462286125025	-0.329027039909134	0.514273545847841	0.0212315081445575	0.218566778781892	-0.902500502606716	0.672086992609399	1.15698952440131	0.811302569791667	-1.11624481572485	-0.694759905134615	-1.05564437367291	0.595793716463508	0.00592956907065256	-0.105254380949964	1.37135054455225	0.0172621368609737	0.0786602446510464	-0.377133732899531	-0.00992069710848759	-1.27878286658185	-0.406904029841724	0.0221200774720538	-1.11991863533106	-0.609603283338794
0.480743543431893	-0.0143654177561247	0.364543376419415	-0.289988431418713	-1.19096615826019	-0.00856931034851538	-0.23020509487579	0.47894525678105	0.519087037659588	0.397305861721842	-0.333158539718802	0.515894208381579	0.0204169198720746	0.218271196197853	-0.906931782576332	0.670536590147278	1.15612862128206	0.817379522916667	-1.1192248466846	-0.693307412826923	-1.06003562923705	0.593899413415267	0.00942675513617441	-0.105312981121196	1.37220043750005	0.0173871532436741	0.0820383573640216	-0.378644709299947	-0.00846160456338546	-1.28196161627298	-0.409559872386276	0.0179630337314805	-1.11552608704309	-0.613086448196175
0.483128114996099	-0.0131344091636533	0.365876164880955	-0.292287317150395	-1.19404820819448	-0.0117906513048566	-0.230545203997974	0.481289964301942	0.52030720675788	0.398414195939348	-0.337386385169887	0.517357526532726	0.0194408016485877	0.218021940517518	-0.911233648407409	0.668836779541218	1.15781764143331	0.82374254375	-1.12346210158656	-0.691847864108974	-1.06448880585479	0.592048984294227	0.0125475405225797	-0.105256803895167	1.3722743410427	0.0176460818151029	0.0858937028049496	-0.380104873113916	-0.00699249042292599	-1.28508908106171	-0.411958401599	0.0140154922533504	-1.11108590925555	-0.616576438527121
0.485565760379436	-0.0121970053174996	0.367686837957878	-0.294812866166024	-1.1972030227098	-0.0154523352965391	-0.230846588183321	0.466277905760957	0.521256352343031	0.39971465217277	-0.341260563573643	0.518604068368083	0.0182138220373974	0.217531946860092	-0.915446808925855	0.667050250185157	1.15942421290214	0.830618325	-1.12952433068873	-0.690550756416666	-1.06894019091162	0.590208217795262	0.0156923811186934	-0.105046726840373	1.37215544908817	0.0181541093380388	0.0694801823990452	-0.381432202816545	-0.00540340507627485	-1.28801382778768	-0.41374208307881	0.0101339236258998	-1.10703353509694	-0.620086257012595
0.488053318730571	-0.0114951395237187	0.369605684111724	-0.297031764075502	-1.20031578526918	-0.0195690192882235	-0.231251447614595	0.468503793264092	0.521855270381669	0.400867601774892	-0.344854929770826	0.519724269110324	0.0168206420152702	0.216813545934823	-0.919439055994173	0.664809577836671	1.16084438294301	0.837787726041666	-1.13609646691164	-0.689162684621794	-1.07353871940369	0.588189933292945	0.0190574600346209	-0.104498541908866	1.37191616424102	0.019241936992036	0.072225996109145	-0.382738742408522	-0.00380916608765752	-1.29074847073307	-0.415380386710662	0.00678138466159622	-1.10358642505889	-0.625461680024384
0.490632158037479	-0.0110871833044059	0.371543857188647	-0.29909414889385	-1.20316598439988	-0.0240114101406149	-0.231755323333565	0.470693569592782	0.523155091913816	0.403020583538301	-0.34847236410657	0.520694469852564	0.0153232973021357	0.216142423299296	-0.923384984874199	0.662524776700308	1.16153674519581	0.844930955208334	-1.14268465060617	-0.687777812826923	-1.07815719418573	0.585997943552389	0.0230515051833349	-0.103406915196539	1.37188999935856	0.0205043823830366	0.0748439971557175	-0.383969717944484	-0.00242173188601075	-1.29331621227001	-0.417284841932859	0.115834286805262	-1.10057359216454	-0.628848937148381
0.493070911103385	-0.0109603072814928	0.373330539880955	-0.301473385751979	-1.20567265174043	-0.0287913373755418	-0.232177513302925	0.472354259530992	0.52457839981548	0.417699538107341	-0.352682445314539	0.521415233600877	0.0138737714605049	0.215784056698543	-0.927123467046729	0.660158263916217	1.16195243639784	0.851947231250001	-1.14946803553909	-0.687031433339743	-1.082762767522	0.583658410159868	0.027356092368142	-0.0923067725363156	1.37237199251605	0.0214685643402232	0.0775034163079936	-0.385242608677539	-0.00111659399065828	-1.29610452460013	-0.419671002546439	0.112896658128791	-1.09779963474575	-0.632047152573622
0.495330002012477	-0.0108040552356664	0.375436934111724	-0.30439202386848	-1.20794884096513	-0.0334723249015297	-0.232344185345069	0.47342732549237	0.52630551354412	0.418706551369941	-0.357366400396381	0.521973413003711	0.0125439468991013	0.215826760873449	-0.930914534321097	0.658120160223035	1.16230844654393	0.858806866666666	-1.15564894369182	-0.686391023083333	-1.08698608724389	0.580851850033596	0.031799851407318	-0.0910747637298872	1.37304805476083	0.0224405116971472	0.080661474916052	-0.386494931896766	0.000133993133110466	-1.29927077120256	-0.422239385131596	0.109060297834674	-1.09512731984964	-0.6351223467644
0.497312868536727	-0.0104200801947499	0.377774289880955	-0.307378102618226	-1.21001246979359	-0.0378052770844817	-0.232715203460427	0.474893115866066	0.527902133809144	0.420106158796996	-0.362113266276346	0.522366905749999	0.0113698043354853	0.215823067257062	-0.934812597275092	0.656553789484399	1.17031266915698	0.865597491666667	-1.16151715834611	-0.685502582057692	-1.09114201926022	0.577352353141027	0.0360858634805119	-0.0897113467497219	1.37369892552565	0.0236764771842596	0.0829781677470311	-0.387857805772975	0.00139535544021446	-1.3027937388329	-0.424346520254537	0.104443486151666	-1.09261145432433	-0.638067302205044
0.499336173386793	-0.00985092921275291	0.281722304512087	-0.309611220133956	-1.21196658684606	-0.0419343623235673	-0.232945953877026	0.47635605391755	0.52984155512713	0.422274026171002	-0.366134228083223	0.522765891495614	0.0103149363095646	0.215832879591503	-0.938955912567311	0.655281843461672	1.17073978301732	0.872223403124999	-1.1663284586557	-0.684480541032051	-1.09530576130488	0.578332626434064	0.0408146913746195	-0.0884787202107356	1.37369326831342	0.0248940503603189	0.0851045937020287	-0.389352904320694	0.00246414789983501	-1.30634614802489	-0.426168992620881	0.107389820854798	-1.08997439696407	-0.628566261240609
0.501209770981541	-0.0092298612913127	0.284025349383882	-0.311037871240105	-1.2138708059909	-0.0459363789555838	-0.232652700100753	0.477847531151413	0.531672177979938	0.424789516887182	-0.369075479193488	0.523338679535425	0.00924476087096771	0.215496122512071	-0.943194406608995	0.654720574522278	1.1710196357821	0.878403741666667	-1.17079497052361	-0.683239782057692	-1.09974875876653	0.573394369847017	0.0464393565321376	-0.0870334739727066	1.37335465005937	0.0261435971056229	0.0875465612582816	-0.391058633487359	0.00340469093308304	-1.31004123080226	-0.427904447166336	0.102839172192918	-1.08682795271473	-0.631422959258453
0.502994825178866	-0.0086125781489233	0.2855896923326	-0.311946584453014	-1.21580504029799	-0.0501302251094294	-0.231956347361948	0.47964965386283	0.533285310983106	0.42734131529567	-0.371451059703575	0.524144798799932	0.0082108822555107	0.215245710244788	-0.947412666116187	0.654780209938944	1.17116531868541	0.884284080208334	-1.17559945968769	-0.68178013077564	-1.10438443915501	0.567896315180677	0.0526928401515806	-0.0856599616608049	1.37301071451141	0.0270991453799782	0.089354541373405	-0.39294900347353	0.00444318690644907	-1.31401007191914	-0.429875778093472	0.0982033407634136	-1.08295485496817	-0.63453064395937
0.50450279653736	-0.00777130769065806	0.286779195537729	-0.313014968865435	-1.21772419323441	-0.0542176575418613	-0.231402775357432	0.481232640251027	0.534699891806735	0.429693203889835	-0.374063621561208	0.525173269616397	0.00705286897907603	0.214920250408202	-0.951536625191344	0.654747409276066	1.17134118951355	0.889943845833334	-1.18160332965673	-0.680108233339743	-1.10930537135528	0.561729494200624	0.0586263401201399	-0.0845820589590272	1.37313523939829	0.0278826589230107	0.0903953053713118	-0.394862813120832	0.00548586248119964	-1.3183988043135	-0.431476301441093	0.0938120834200715	-1.07907118142412	-0.637717562167959
0.50579033115244	-0.00661602536659903	0.288646400134195	-0.313933235559163	-1.21957461878783	-0.0581188945480982	-0.231632079770699	0.481831755597934	0.536253276003407	0.431972047391161	-0.377192310813841	0.526054028303982	0.00601132480332123	0.214606169894827	-0.955269433908051	0.654581878973035	1.17157972939171	0.895554132291667	-1.18836540396014	-0.678279946160256	-1.11419363240079	0.555819159307739	0.0637768997629742	-0.0834922932271518	1.37331377598366	0.0286929964066271	0.0916124429955918	-0.396906048770902	0.00646837024203251	-1.32265698321145	-0.43286105217423	0.0773456799588566	-1.07577513957455	-0.641356721839211
0.507250312163596	-0.00541985719965996	0.289776452651958	-0.314865462066166	-1.22114316826726	-0.0618632292674346	-0.232692142663781	0.481582965155836	0.538359459914529	0.434298148186917	-0.380088973673884	0.526736880868084	0.00525497108117812	0.214352854967393	-0.958664752713539	0.654284980298793	1.17168703940888	0.901259861458333	-1.19489940808811	-0.676315782057692	-1.11929294079206	0.550180380681784	0.0684685208407584	-0.0821712561204477	1.37372958218606	0.0301455575687071	0.0930402818234305	-0.39923606260216	0.00720380462363968	-1.326854388697	-0.433797323322437	0.0739142236680067	-1.07297795271473	-0.645123374588299
0.508746427362583	-0.00440914320620633	0.290830638626627	-0.315674039293688	-1.22237765527828	-0.0654970650262691	-0.243045937455551	0.481035513093546	0.564764538310274	0.436556487709463	-0.382324603670078	0.526924410389001	0.00494406543869363	0.214361316706751	-0.961822617215272	0.65402509630258	1.17141708137713	0.907728090624999	-1.20123630179296	-0.674072305134615	-1.12460176248209	0.544828427960781	0.0726956383657531	-0.0804419661922671	1.37370984705749	0.0311701534621103	0.0942481311169942	-0.401764993705203	0.0081767159477053	-1.3248545202865	-0.434738712900601	0.0702505757921896	-1.07008777858538	-0.64908231626632
0.510353734111536	-0.00372609697052739	0.291611305911149	-0.316870735051756	-1.22352682337694	-0.0691273664815706	-0.24600235972084	0.480565199132899	0.567032676788263	0.438587989035723	-0.384214439985266	0.526724252241228	0.00495831389767903	0.214469688903893	-0.965093089132853	0.653892615241974	1.17146353181994	0.915041892708333	-1.20720601283527	-0.67172048975	-1.13034459807787	0.539332697845046	0.0764457798484921	-0.0788064284015693	1.37377164376867	0.0319862958823813	0.0974290663373548	-0.404222767304787	0.00934608203399612	-1.32895673700477	-0.435816788695774	0.0483876247059731	-1.06678671771327	-0.652984384125502
0.512180872334495	-0.00342546481013445	0.292138108506144	-0.318330150517556	-1.22468541632144	-0.0728570338412379	-0.258115544232806	0.481183193159209	0.569071315177142	0.440664859062249	-0.386072985855079	0.526091435523954	0.00511017892059606	0.214377844707348	-0.96865069726085	0.65355584914349	1.17176704840181	0.922829913541667	-1.21296989312423	-0.669727084621794	-1.13593439684916	0.480282624453155	0.0800136538345335	-0.0774366331724321	1.37417485312746	0.0331075278614112	0.0987586525571649	-0.406148182242548	0.0106908541579901	-1.33322159768588	-0.437123991492977	0.0433480400127618	-1.06303405821663	-0.64411456298905
0.514583241983993	-0.00310891202781025	0.292430725126472	-0.320426418023138	-1.22593386067604	-0.076736098290303	-0.260823153807446	0.482914308779722	0.571404745047041	0.442662885587447	-0.388145812907484	0.525343750807355	0.00527057089151489	0.213844531272285	-0.972296227337287	0.65317381789349	1.17213394589569	0.930699835416666	-1.21772649787139	-0.668132202570513	-1.14111463449769	0.474682799650251	0.0833012159297355	-0.0765883324713397	1.3745336634133	0.0344218900282965	0.100464115953532	-0.407542593549601	0.0117344520344462	-1.33716722616885	-0.43866608037184	0.0377060442555815	-1.05915826804982	-0.647704948575111
0.517483230115966	-0.00260696440096914	0.292577892256531	-0.323062827603004	-1.22728948586556	-0.0806641232383279	-0.262896532426239	0.485735098127404	0.574056206462118	0.444789368346068	-0.390068722436732	0.52474228952193	0.00533700047899677	0.213096006853376	-0.975881521454934	0.652759719882126	1.17257853558855	0.938136554166668	-1.22157500148336	-0.666977166673076	-1.14588972186847	0.463280634915045	0.0868023257832222	-0.0758931866950048	1.37481312263414	0.0354919424529361	0.10239005866089	-0.408844153888468	0.0127176706424455	-1.3409571580574	-0.440059619735701	0.0318554241511416	-1.0556516613773	-0.650867625512368
0.520328217852337	-0.00201191120947969	0.29245492036898	-0.32650064574792	-1.22879690929627	-0.0844175639867687	-0.264854877889607	0.488329067438151	0.611184896049052	0.446974784791691	-0.392397678153011	0.524108407942982	0.00527514651977479	0.212129137473083	-0.979181927380016	0.652842212779853	1.1730918646822	0.945221319791667	-1.22477479508501	-0.665912233339743	-1.15026142109225	0.458039984691954	0.0907964212369097	-0.0748130802483553	1.37518165370135	0.0364327135320092	0.103919513819101	-0.410341372508799	0.0138633200778173	-1.34458234691189	-0.44113892494662	0.0258883223234658	-1.052291557485	-0.653800454094456
0.522563113809296	-0.0011176272487595	0.292126035599131	-0.330090982666937	-1.23031205738078	-0.0880839881031933	-0.266817501211619	0.49033902434551	0.614626184146939	0.449191368346068	-0.394966444806989	0.523633671522605	0.00501354544501575	0.211337808144276	-0.982076719195047	0.653267141757126	1.17378407073081	0.952414288541667	-1.22770859281463	-0.664822458980769	-1.15439384576944	0.452698935912688	0.0951143864007152	-0.0730088159699684	1.37619906016863	0.0377084835189039	0.105541517189256	-0.412041748546143	0.0153184579731696	-1.34832176486854	-0.441558469273261	0.0198377185375648	-1.04928582145924	-0.656860947433935
0.524531196727249	-0.000122662027810611	0.291588136309666	-0.33321158546783	-1.23183363425331	-0.0914262334254384	-0.268912770498373	0.492305405247951	0.618582497828808	0.451238264897792	-0.397992177582018	0.523090583634615	0.00472230947220109	0.210453530264934	-0.984653260998208	0.653811365241975	1.17455867267165	0.960004522916666	-1.23007912945034	-0.663692807698717	-1.15841279511278	0.420402317166512	0.0997134274621508	-0.0708144952620344	1.37782921578059	0.0390946510593139	0.107533335200864	-0.41367232211115	0.0168793141390938	-1.35216795062706	-0.441551390545536	0.0134931526106718	-1.04627276541593	-0.659940114374922
0.526306060244932	0.00110738707202582	0.024816224356447	-0.335369222975441	-1.23321736012009	-0.0945922417414466	-0.270958751413786	0.494346274852818	0.623008375470632	0.453179792749251	-0.40121662244942	0.522386509747976	0.00456053453937344	0.209441113744396	-0.987110740939337	0.654216964200308	1.17495937693017	0.968084861458334	-1.2319417713492	-0.662473156416667	-1.16229135524227	0.414615239203806	0.104497936674249	-0.0688851176970557	1.38000118796909	0.0403062554717218	0.109282015223332	-0.415212186391924	0.0185577862675855	-1.35609729428031	-0.441327075183479	0.00697807836132519	-1.04333082072761	-0.662805247036716
0.527998373719099	0.00225233183471027	0.0237858930311454	-0.336638126973818	-1.23446521213667	-0.0974775951717994	-0.27317369561563	0.496832558169813	0.627487494491766	0.455156233067553	-0.404816108555244	0.521359799643387	0.00447884495505174	0.208183179931017	-0.98962969360515	0.654940827836672	1.17498916777246	0.976364939583334	-1.23377458868666	-0.66112131026282	-1.16603256850056	0.408991142094556	0.109907969372482	-0.0673838971943199	1.38239362368259	0.0413402277303496	0.111347414961209	-0.416649960855963	0.0203882334714379	-1.36005678654037	-0.441424711095954	0.000193552414849529	-1.04062773322395	-0.665001505293789
0.529785117132344	0.00331185924878541	0.0231622484528324	-0.338674605561193	-1.23568073422299	-0.100419642988848	-0.275442877242672	0.499332225284887	0.631607194158062	0.457384280812911	-0.408750977226732	0.520083216057017	0.00439458701289919	0.206743389609038	-0.992306373090504	0.655661211359399	1.17455585799292	0.984942413541666	-1.23564012016241	-0.659716643596153	-1.16949034358057	0.403591655171769	0.11622568929954	-0.090276269377719	1.38462280147753	0.0427628740824688	0.113967122881074	-0.41826884916855	0.0222476634439934	-1.36402610542582	-0.441902159776306	-0.00637401041152108	-1.0376134590068	-0.666913522762571
0.531819498808109	0.00439008551719777	0.0227530918263272	-0.341890994844733	-1.23687779679248	-0.1032225951718	-0.277014606176846	0.501976332537672	0.63519034210022	0.459445039433601	-0.412594220469976	0.518575433077935	0.00418048080142469	0.205211505118496	-0.995256802753894	0.656437998764702	1.17364333208374	0.993717413541667	-1.23764615731411	-0.658524612826923	-1.17280236947911	0.398022061879313	0.122994012886283	-0.0888080999788121	1.38618186559849	0.0438249863585717	0.116274604626065	-0.41974125364642	0.0241995665348287	-1.36790679892427	-0.442476021720813	-0.0126822839102148	-1.03418647627341	-0.669105334819542
0.534050458535936	0.00517546399510285	0.0220502906215077	-0.345679123523442	-1.23803398803882	-0.105677938207143	-0.277619498623878	0.503825927831684	0.638836804836594	0.461293973120604	-0.416390109316569	0.516957484359986	0.00386459649606685	0.20373742012801	-0.998424934074219	0.656788673480611	1.17231234706396	1.00286689270833	-1.23995332965673	-0.657427382057692	-1.17608043665345	0.392006767172769	0.129295094443224	-0.0875342355662427	1.38692343937622	0.0444376228810701	0.118252477683546	-0.420997023874634	0.0261486689778029	-1.37143100945059	-0.442783908028054	-0.0191419200068211	-1.03035222473697	-0.671862994968333
0.536093741232351	0.00564231751392461	0.0212563749588563	-0.349161258696976	-1.23885599551885	-0.1078275951718	-0.27788119197662	0.50494195190884	0.642768286482868	0.463115182669675	-0.420296168192346	0.515341490348515	0.00351883231082889	0.202240416061301	-1.00160864959433	0.656724315052581	1.17066890679639	1.01201533020833	-1.24222814905818	-0.656318253852563	-1.17930467606779	0.385390085906344	0.134571045521636	-0.0860796334487579	1.38745052689415	0.0454821674420142	0.120479656114551	-0.422018068999117	0.0280057886970644	-1.37473539954347	-0.442478798621332	-0.0261638480420692	-1.02629653992573	-0.67480754694674
0.538082431002111	0.00581824631916178	0.020493905079339	-0.351998269048102	-1.2393983830656	-0.109832563986768	-0.278557700144176	0.506083013036545	0.647212413290432	0.464960912112646	-0.424461458130171	0.514125114673751	0.00319265086622633	0.200737453706341	-1.0047648191808	0.656795752079096	1.16899826895957	1.020802309375	-1.2447030716588	-0.655254335903846	-1.18260738732114	0.378478365220573	0.139170922903262	-0.0847090733394675	1.38838058980112	0.0473455411860073	0.122461708164729	-0.423129652678232	0.0295697109537786	-1.37782541811932	-0.441924593793901	-0.0334997651438974	-1.02217362508816	-0.677819329596463
0.540104173228553	0.00614331792308986	0.0126249754392365	-0.354614806494824	-1.23972186229334	-0.111899320743525	-0.279603527412493	0.507515952684052	0.651281839319353	0.466778180017156	-0.428758374765116	0.513344632217611	0.00294447637594647	0.199552821389062	-1.00785367167095	0.65701600539349	1.16742101721659	1.02910361145833	-1.24744166815003	-0.654509741032051	-1.18561502076852	0.371407725751169	0.143332826317713	-0.0829125825607797	1.39017550206246	0.0491314684468197	0.124450111085529	-0.424442839918895	0.0308584003855508	-1.38091546146297	-0.44135440430597	-0.0183028426276817	-1.01855731326492	-0.680815331088772
0.542204616301582	0.00666432856138791	0.0117158691590434	-0.356541548934443	-1.2399983183734	-0.113984882074086	-0.28075811256533	0.509400596656783	0.654765879363846	0.468199999645803	-0.432701947915731	0.51283703690722	0.00293869164384603	0.198584620068315	-1.01096919652496	0.657348888916217	1.1657883857864	1.03700035625	-1.25049110055457	-0.654061751288461	-1.1885836850072	0.364472778936002	0.147531229134791	-0.0809120702656965	1.3930768087615	0.0504795735145352	0.12624418335664	-0.425888027073113	0.0321814961699568	-1.38404704041034	-0.441222209404097	-0.0241785233438327	-1.01503829438871	-0.684203440905086
0.544547542957172	0.00758602659739419	0.0108130913812652	-0.357964319382991	-1.24029597530254	-0.11584573446494	-0.281634370045518	0.512360568384364	0.657674856004558	0.469475389566227	-0.436132445314539	0.51261555200506	0.00252176419007627	0.197926842953813	-1.01416043946281	0.657472953783641	1.16393435337637	1.04400439270833	-1.25310431004889	-0.65383372051923	-1.19153800940112	0.357367260227456	0.151697716589988	-0.0786459756618718	1.3962179609522	0.0516980914262867	0.128294731943047	-0.427233108331759	0.0334400645777505	-1.38708304660229	-0.441127979762771	-0.0302308338415738	-1.01144812025936	-0.687934564305792
0.546829424435136	0.00873315630279531	0.0102974633619412	-0.359412616521209	-1.24066572967432	-0.117473322822527	-0.282604708069132	0.515712024185911	0.659908962789876	0.470585851104689	-0.439319014277869	0.517637414685135	0.0017669514826324	0.197267066063166	-1.01745443367067	0.657539703310156	1.16218169415271	1.05036116354167	-1.2543006464782	-0.654080643596153	-1.19465496485122	0.350307713237091	0.15627315833054	-0.0763950706072278	1.39922002253481	0.052131271854421	0.130319858323875	-0.42840774526122	0.0343752132707805	-1.38972637167969	-0.440756060069561	-0.0363256347036072	-1.00739286711332	-0.691825127652074
0.549226710612841	0.00989767757939097	0.0102323667435833	-0.360920055124822	-1.2410196486069	-0.118635141949346	-0.283539723433841	0.517803868505204	0.661858108507339	0.471616360388508	-0.442388745276472	0.517130539685135	0.000605974716392177	0.196489500119055	-1.01633189982908	0.660393483508854	1.16077361755576	1.05642210104167	-1.25492572387758	-0.654404356416666	-1.19789660116803	0.343194515890077	0.161384178263886	-0.0744952755252597	1.40131601635448	0.0521113341086813	0.131879045741961	-0.429265103923046	0.0349953239469847	-1.39207455124625	-0.439989583642762	-0.0420183302152321	-1.00342665406094	-0.695619893601115
0.551126370396051	0.0107475405090145	0.0100514005600095	-0.362582841810432	-1.24117232423613	-0.119599549433755	-0.284461015686793	0.518655226265301	0.663830132978974	0.472307331210789	-0.387749869897279	0.51616344509054	-9.69571628552934e-05	0.195713165380407	-1.02006144793091	0.661629438232097	1.15985005904813	1.06320335104167	-1.25552634307263	-0.654241217955128	-1.20104473419235	0.335814223060643	0.16676932572034	-0.0726739555115983	1.4030203183079	0.0525954592725079	0.132432994440707	-0.429732295745313	0.0353826816650758	-1.39412530666421	-0.439132078567193	-0.0473678929820279	-0.999633703373202	-0.69883955037027
0.553009751201495	0.0109068142406022	0.00945685949720698	-0.363695624436777	-1.24103586613444	-0.120437013051218	-0.285097502828957	0.519965639179412	0.665837503390543	0.473005633598058	-0.392237232964572	0.514984027860811	-0.0168880237437216	0.195021742778459	-1.02377660232747	0.663379785907021	1.15914957383991	1.07060126770833	-1.25663965576613	-0.653503033339743	-1.20404951291434	0.328210886807358	0.171997087777814	-0.0709989725880997	1.40474547005716	0.0537722395258943	0.132640891838197	-0.430253861703129	0.0358157113137005	-1.39597974629269	-0.438162545519595	-0.0526895536393275	-0.995804997637176	-0.701694427803499
0.554925579194215	0.0108653617037771	0.00840898510107158	-0.36517615823016	-1.24091997408956	-0.121224923654129	-0.285693192623555	0.521335303330441	0.667243719185871	0.473642933332805	-0.396729838598375	0.513981232252702	-0.0178485449792432	0.194682631484947	-1.02741347683718	0.665275732333476	1.15812037184255	1.07872704895833	-1.2578244338879	-0.652459782057692	-1.2244787574765	0.147780676210407	0.177171749791271	-0.0693998776427469	1.4062041699799	0.0553713057120011	0.132458641323313	-0.430758266094553	0.0362006553007442	-1.39770755434223	-0.43684895878375	-0.0589796225236361	-0.992205593920465	-0.704265233430379
0.557082407266057	0.0109769001653157	0.00741144886918788	-0.367029943495027	-1.24101471380451	-0.12207207542128	-0.286182186639405	0.52329888435144	0.668971712511789	0.474573447921665	-0.401052491180535	0.513081958604054	-0.0188902706334692	0.194282840416783	-1.04402392048641	0.667682529773324	1.15673480560928	1.08681441875	-1.25858109023465	-0.651695546160256	-1.2049150810291	0.141466128069556	0.18244407262344	-0.0683112591318173	1.40679753715792	0.0568335435888032	0.132222584405133	-0.431238202124982	0.0369195917294125	-1.39959242740724	-0.435200639361237	-0.064791966127745	-0.988547882477679	-0.707074204835123
0.559251289297863	0.0114870004108147	0.00642522906242471	-0.369173318774101	-1.24123814249146	-0.122674040078244	-0.286212172083364	0.524038965064635	0.671385216405003	0.476013034128562	-0.405103273653148	0.512285421441892	-0.0198708905390892	0.193241356254563	-1.04738013517568	0.67036786223747	1.15480603935716	1.09463720520833	-1.25911096639564	-0.651272161544872	-0.981663680669761	0.135524293546037	0.187904630379839	-0.0675305641181556	1.40650758461405	0.0582279516272473	0.131821846715561	-0.431427044189297	0.0379764032649317	-1.40133699087474	-0.433668942993089	-0.0706684553901168	-0.985346825263749	-0.710226576068691
0.56140780088897	0.0123504864991946	0.00529416626049195	-0.371585386969758	-1.24131103443526	-0.122945058789262	-0.285510708392599	0.52359657011719	0.674598295381644	0.478003172059596	-0.409113211055339	0.511369703536486	-0.020620531251229	0.191626876532143	-1.05076439192922	0.672979550831362	1.15257836835659	1.10213069479167	-1.25946782914074	-0.651147535903845	-0.985578792100387	0.129281104676301	0.192990548131207	-0.0666103711536759	1.40573750846352	0.0595665492681388	0.131143801405695	-0.431259999324151	0.0393833317753021	-1.40293406208217	-0.432078480552304	-0.0762649259783516	-0.982380612211364	-0.598622239842109
0.563642459485378	0.0132300650589325	0.0042408812363377	-0.374407030972194	-1.24122008123603	-0.123150484984689	-0.28503259906056	0.523236710111262	0.677334159675304	0.480430965163044	-0.413218727487264	0.510269095428378	-0.0215921122864087	0.189701551008881	-1.05419252182525	0.675217348626787	1.14989139125088	1.10961233541667	-1.25964404173104	-0.651124315391025	-0.989049802165088	0.122451855722844	0.19743755812932	-0.0629844235755368	1.40492253660611	0.0611807039208256	0.130789976279313	-0.431224733936876	0.040586541835139	-1.40418950480662	-0.430921864265365	-0.0816068867626656	-0.979715672205511	-0.602163799629645
0.566113952483242	0.0140086882176889	0.00345012036677217	-0.37727553513294	-1.2411195333739	-0.12381997562918	-0.285312228690189	0.523670536691896	0.679245169686427	0.48294281662193	-0.417176004482569	0.508925641036486	-0.0222632776999424	0.188011229029998	-1.05426494792854	0.677255207660408	1.14708136204417	1.11715764791667	-1.25950229766499	-0.651146858980769	-0.992433846018432	0.111991046122611	0.201463106767942	-0.0610152393444663	1.40375410486568	0.0622719227936965	0.129802033946417	-0.431318836201745	0.0415554512696115	-1.40510152957443	-0.430348509877817	-0.0866149166412835	-0.97666509055494	-0.605593393273036
0.568524139206875	0.0146206747152339	0.00296270490783546	-0.379700509762533	-1.24105361201537	-0.124829466273671	-0.286643516091128	0.525020309828537	0.680545045103557	0.48555405800124	-0.421073774435621	0.507489686644594	-0.022935570933025	0.186606009465024	-1.0582042352559	0.679526558061421	1.14455088814178	1.12480764791667	-1.25898403141112	-0.651223156416666	-0.99573127951951	0.104590755109491	0.205388674270929	-0.0632902300248437	1.4026416625304	0.0629759310942645	0.128929201143572	-0.43133969546869	0.0424420801444028	-1.40567746146297	-0.430667122555462	-0.0916636934853542	-0.973053933106886	-0.608987794533994
0.570950371503734	0.0152935920638425	0.0027128136034873	-0.38107979939111	-1.24083723275731	-0.125826067105272	-0.288498230630994	0.525573523536099	0.682014215292656	0.487925654818217	-0.424632655499784	0.50603509205	-0.023322619805206	0.185664640961498	-1.0620366193099	0.682178580897341	1.1426631663863	1.132599575	-1.25916333997665	-0.651172438467948	-0.999694475062284	0.0974083540046282	0.209734860525094	-0.0612687243683174	1.40179371638759	0.0635490033965794	0.128462580660515	-0.430939881326226	0.0433571091631634	-1.40591911471374	-0.431118467017452	-0.096657213560052	-0.969302747856666	-0.612563646328267
0.573135702621702	0.0161856849443667	0.00280701650203774	-0.381936058778161	-1.24041984672678	-0.126810672094876	-0.290619158982927	0.525432542209576	0.68425383264527	0.4900225725901	-0.42804407959994	0.504496992387838	-0.0232887852187393	0.184880083262734	-1.06555884100387	0.685246608632318	1.14084401082551	1.14079280416667	-1.26027500148336	-0.651198664108974	-1.00389452179126	0.0909294795841875	0.214420356972306	-0.0586456596385496	1.40142107981326	0.0647505815966669	0.127658233160048	-0.430143983158867	0.0445102674841245	-1.4058371828252	-0.431031081499744	-0.101625112719715	-0.966322355699804	-0.616365615495257
0.575147855481897	0.0174990544206349	0.00335734258899456	-0.382341378445301	-1.23981177435237	-0.127806659620865	-0.292844688661077	0.525425093339332	0.687364704725359	0.492037394871267	-0.43131383703343	0.502920860631081	-0.0231135972488147	0.183935722556842	-1.06887980042574	0.688162797245965	1.13911002332698	1.1493667625	-1.26259486732443	-0.65131771026282	-1.00802200202131	0.0849115058246928	0.218921328487114	-0.0553611157434704	1.40108902374881	0.0662901895040503	0.127549294758999	-0.42924196465956	0.0459588322926908	-1.40552297849083	-0.430645904418761	-0.10644595305585	-0.964210653182976	-0.628359950357616
0.577094971551206	0.0188864296252172	0.00419985466628925	-0.38329288646235	-1.23902715896776	-0.12887705463126	0.0511724530777081	0.525659939095051	0.691030188596327	0.493987935985325	-0.434304916845636	0.500976637658108	-0.0228919807074612	0.182842856086671	-1.07219024566786	0.691049994511976	1.13740640497576	1.15798460104167	-1.26450271046169	-0.651602346160255	-1.01193649519169	0.0791398820701315	0.222403482797623	-0.0520206862383361	1.40069563449817	0.0678090023043996	0.126976094983676	-0.428298633919587	0.0474624090236936	-1.40480285465183	-0.430149177597195	-0.111121900768268	-0.962481665767114	-0.632015900370588
0.57892854224509	0.0202166096579509	0.00485949234744865	-0.385152379054191	-1.23801937366502	-0.129995692884897	0.0494098515162422	0.525693480671464	0.695011817072412	0.495899283465431	-0.436991380069424	0.498810421441892	-0.0229806085270099	0.181893477285791	-1.07569330507309	0.694400280948703	1.13549138905407	1.1664511375	-1.26562453708707	-0.651829505134615	-1.01582508253892	0.0732038408350502	0.225220152608349	-0.0488362487424081	1.40033897849994	0.0687208196919052	0.116622697688103	-0.427601921004649	0.048838507912433	-1.40402910852179	-0.429363831330558	-0.115509183681433	-0.983012010277114	-0.631660167998128
0.580766132244299	0.0212683322438756	0.00499846577740037	-0.387693166551653	-1.23683330068412	-0.131301649225855	0.0488713468186108	0.52678075808317	0.699023045103557	0.497742954552964	-0.439829838598375	0.496589120766216	-0.0232188792037017	0.181395309170281	-1.07967566416692	0.69820365300038	1.13323640143761	1.17485960104167	-1.26553981056489	-0.651774366673077	-1.01983349734841	0.0676080728563582	0.227880292204651	-0.0455747413487528	1.40071008764904	0.0697727856158895	0.120252453662911	-0.427237458694829	0.049859507147597	-1.40341380202025	-0.427914598305519	-0.125160588941246	-0.981598295781971	-0.633946920541969
0.582635738225785	0.0223441280703894	0.00471323630880194	-0.390039860280089	-1.23570198561286	-0.132492605566812	0.0488365949329416	0.529130551740117	0.702643396605226	0.499591235720073	-0.442940910585856	0.494583005901351	-0.023654631083401	0.181002804599897	-1.08379731534242	0.702463484694109	1.13064191152134	1.18316064270833	-1.26598568259791	-0.651507402570512	-1.02359769576681	0.0620477887486337	0.231109170403734	-0.0419775424691995	1.40228377267276	0.0709335381279034	0.118714234397306	-0.42698102283729	0.050696934600695	-1.40313850171065	-0.426149978409286	-0.129379311225635	-0.980192721290492	-0.635919247885549
0.584586371187254	0.0237172397725164	0.00416074838609648	-0.39160251706921	-1.23440447019792	-0.13343652448573	0.0491196675808176	0.531206125738612	0.705629174135815	0.501212116356678	-0.446167240789299	0.492750193401351	-0.0240199318352813	0.180347825679627	-1.08794353684622	0.707069831736897	1.12799265099534	1.19097353333333	-0.997059040053068	-0.651141546160256	-1.0271991695267	0.0568154714950091	0.234940151979537	-0.0599740077935957	1.4045906924388	0.0716839476953996	0.116663292915741	-0.426579218290265	0.0515421048890823	-1.40311544288712	-0.424673481680209	-0.133855920285273	-0.978682924698958	-0.637699226235841
0.586250956993093	0.0252726878085237	0.00344063969044384	-0.392768518692916	-1.23311846999576	-0.134053624277829	0.0822839604865946	0.533292648459149	0.713701542742045	0.502748917417686	-0.44918648961559	0.491015649482432	-0.0242286348427995	0.179496424717048	-1.09211831279886	0.712228948326523	1.12537066255331	1.19831077291667	-0.996684885917729	-0.650634684621794	-1.0307996547891	0.0516440549023292	0.239073343830132	-0.0566718805492525	1.40726478801323	0.0716673410986319	0.115116733739584	-0.426414256758454	0.0524518452948946	-1.4032312447447	-0.423907393252507	-0.138690082496719	-0.977029532725346	-0.639375452691784
0.587530801126329	0.0270123031931389	0.0025834053909265	-0.394288516663284	-1.23189110923562	-0.134185505774711	0.0825604747572081	0.534982007541664	0.715849190220212	0.504187347125909	-0.452092084294776	0.489043858941892	-0.0241762288277619	0.17865387724102	-1.09644912317279	0.71767642965875	1.12257717448262	1.2054323875	-0.996157646864214	-0.650000664108974	-1.03432135859931	0.0468682089913079	0.243540447521259	-0.0539214642078536	1.40979145835867	0.0714375737329704	0.113575488954377	-0.426492282346281	0.0533362583960783	-1.40850814296344	-0.423583673423949	-0.143286280018374	-0.97520859448089	-0.640904565053767
0.588507345947915	0.0287606297070503	0.00173751167111968	-0.396484528435153	-1.23083594902133	-0.13395076564997	0.0825127606980112	0.537125385183651	0.717912561277065	0.505977909460126	-0.454607772870675	0.486664906239189	-0.0238319995044532	0.177946777289522	-1.10065571741531	0.722776696341219	1.11977498002899	1.21287210104167	-0.995860720725337	-0.649029433339743	-1.03795992437932	0.0513772647550996	0.247873680244645	-0.0517282297556032	1.41196182145325	0.0710194872323168	0.111472346924084	-0.4265683715579	0.0540849581756254	-1.40843767374795	-0.423054338887517	-0.147487268455524	-0.973567194444239	-0.642900613982107
0.58947863718931	0.0307583567937936	0.00106667833778673	-0.398798951004668	-1.22973840328192	-0.133129268768476	0.0817526127064679	0.540177135109552	0.720401213032545	0.507781633598058	-0.456699204795558	0.483999931577027	-0.0233671310834009	0.176911408114429	-1.10461903307842	0.727830550396769	1.11683694440751	1.22087848125	-0.995697380389203	-0.647950130775641	-1.04170152035344	0.052562989399715	0.252139708666956	-0.0497136903332775	1.41377200575962	0.0707389061925606	0.109242892269293	-0.426313202124982	0.0547249433288179	-1.40817113948777	-0.422154620863606	-0.168459580525005	-0.972362085409972	-0.645500250267016
0.590481287715459	0.0326800671047591	0.00661861563138522	-0.400635815222244	-1.22850741571495	-0.131960079579285	0.0805925624950517	0.543196996483501	0.723770389649904	0.509595050043681	-0.458441810429361	0.481443377522972	-0.0229621874743787	0.175249896343359	-1.10818824647609	0.732706404768386	1.11411406445286	1.22925960104167	-0.995696158584692	-0.646891115391026	-1.04535851532109	0.0492243191817019	0.256629459028522	-0.0477278199195386	1.41572786272905	0.0704327736019097	0.10648265624118	-0.425842345019172	0.0552700843734928	-1.40749623879264	-0.420892527473125	-0.172175677630514	-0.971089191878727	-0.648801187699361
0.591574807772426	0.0344080110491129	0.00551666042557419	-0.40172289458088	-1.22728943532478	-0.130630942365146	0.0799874515013939	0.545904983441708	0.727746249567922	0.511112116356679	-0.460434533434056	0.479194872455406	-0.0225400258202428	0.173268274883075	-1.11151537938312	0.737057593974659	1.11165576143401	1.237438246875	-0.995748723821313	-0.646194141032051	-1.04855886758565	0.0462718973606489	0.261552486130325	-0.0458116151316106	1.41836691139918	0.0705604385210878	0.10417506425411	-0.4252852997218	0.055795719861864	-1.40658424773008	-0.419516078116031	-0.176032577723884	-0.969696151746787	-0.652148962109408
0.59271179250223	0.0359276959918298	0.00421592798005377	-0.402433759204384	-1.22598967792055	-0.129336326980532	0.0635734157966156	0.548437948169585	0.73130849337473	0.512242609725378	-0.462988719662538	0.477125184955405	-0.0222879205570852	0.171283265742307	-1.11461572882568	0.740662180913145	1.10946003695723	1.245414809375	-0.996192377072087	-0.64569490000641	-1.05099850813202	0.044324353708681	0.26625358969569	-0.0437805456546398	1.42141822803089	0.0705472777521929	0.102711355455673	-0.424844294362188	0.0560662646947242	-1.40576505706473	-0.417526048790517	-0.179785145417629	-0.968213490944148	-0.655170789344739
0.594113837758975	0.0376191464828283	0.00289189650305532	-0.403654408686827	-1.22450003878177	-0.128255183529388	0.0635307452596053	0.550785514233562	0.734067974750599	0.513185835189569	-0.46652314845753	0.474908867387838	-0.0221100822112206	0.169572964656607	-1.1178552277203	0.743898283793316	1.10742700440656	1.25351142395833	-0.996534106395394	-0.645363792314102	-1.05298390353101	0.043175779179728	0.270334829084486	-0.041160671858127	1.42420124756516	0.0701227528504902	0.134457163173316	-0.42443496258487	0.0561526663683646	-1.4049835277698	-0.414716152557718	-0.183700831692139	-0.967194803020381	-0.657858784581805
0.595778617409265	0.0396174955008309	0.00178275606722056	-0.405813600893038	-1.22281255874538	-0.127560193924399	0.0632233010057463	0.553575600646842	0.735897461473109	0.514051251635192	-0.470591927800253	0.47234044677973	-0.0222944243164836	0.167777807398091	-1.12109206181829	0.747121392323204	1.10523426570953	1.26184710104167	-0.996548110154793	-0.645162448724359	-1.05466563969205	0.0423658995309164	0.274166713005758	-0.0378330111763678	1.42638931510737	0.0697497133135734	0.134292982501048	-0.423861857899532	0.0559873291658634	-1.40422149946791	-0.411722297380637	-0.18730396894704	-0.966503390156169	-0.660347409825364
0.597707100675346	0.0417473543388016	0.000769814178600225	-0.408770893363102	-1.22103255065885	-0.127148946523152	0.062819303116842	0.556269939323053	0.737081412640459	0.515169861714768	-0.474743727487264	0.469521705225676	-0.022436905519491	0.165950791765513	-1.12439782643188	0.750585186720897	1.12266146947865	1.26997118958333	-0.995459598434315	-0.645051423083333	-1.05603687980707	0.0414458985444308	0.278303775195281	-0.0336112963702271	1.42778618741727	0.0700812827762219	0.134698553479439	-0.423052649306863	0.0668132180943716	-1.40311593839542	-0.409402750798187	-0.190740439535276	-0.965712988836762	-0.662575677848745
0.599744077493132	0.0321219773159878	0.00017575243525958	-0.411997447046884	-1.21926801209623	-0.126570817625023	0.0629345425943463	0.558914675865154	0.737924292697489	0.516757479751904	-0.478772483355808	0.466554146104054	-0.0225392551435513	0.164404487247362	-1.12771558144174	0.754356665524579	1.13785964180989	1.27776845520833	-0.993649077647053	-0.645079443596154	-1.05724631905941	0.0401772391777548	0.282965901838054	-0.0292120965263547	1.42847890566029	0.070659056913399	0.135192802429019	-0.421927532605619	0.0664771591492728	-1.40204445130505	-0.408224453933761	-0.177843434361196	-0.964433751160384	-0.664260326040994
0.601647455924969	0.0340863556998884	4.55284643141596e-05	-0.414754500020296	-1.21766878435945	-0.125678042157246	0.0635263330680235	0.56152180325064	0.738699208042347	0.518711469141824	-0.482896544388673	0.463583791374324	-0.0227262288277623	0.162877706663099	-1.13104112878289	0.758543576353862	1.13547974262014	1.28541780416667	-0.991964242397163	-0.645391658980768	-1.05816467995086	-0.15077872439583	0.287883134435678	-0.0250545633491512	1.42867328376425	0.070884684916894	0.135244389313773	-0.420603967598703	0.0661113985238799	-1.40122018367844	-0.407230968709308	-0.181378249314158	-0.962686791292325	-0.66545249967165
0.603312666780259	0.0361018955916034	1.01289485764378e-05	-0.417283688167241	-1.21612010347398	-0.124511566065771	0.0641323787204842	0.564660217259167	0.739785756785887	0.520538429354026	-0.487194001352679	0.460871190022973	-0.0230180521360329	0.160867416770177	-1.13427599934651	0.763150804436513	1.13290795771341	1.29284944479167	-0.990808487200348	-0.646037135903846	-1.05893934206444	-0.152627162539535	0.293232395581373	-0.0213249380564091	1.4294035563611	0.0713766464721582	0.134803730550267	-0.419002145762603	0.0656816429303869	-1.40076503223852	-0.405724050144003	-0.18417044957111	-0.960810837471544	-0.666545292483947
0.604776975665456	0.0380430295174389	-8.86361845950923e-05	-0.419524514227725	-1.21449829007056	-0.123103686647892	0.0645476947252339	0.568016837337144	0.740965894016327	0.522178296728031	-0.491332772870676	0.458347710293243	-0.0234801573991904	0.158482653870501	-1.13709308399719	0.768423399355719	1.12990580725176	1.30003499166667	-0.990544113029628	-0.646841946160256	-1.05968923422835	-0.154438910994643	0.299344188953693	-0.0174453583010115	1.43057170998653	0.0717283666556451	0.135052713893604	-0.417156904580031	0.065540358897678	-1.4004463380975	-0.403532845542153	-0.186065256649728	-0.959073263713068	-0.667722560290832
0.605993962768866	0.0399237711662283	-9.30974436753607e-05	-0.421850974548407	-1.21292175312524	-0.121453333217538	0.06471535536648	0.570452987272163	0.741909549336234	0.523775782139171	-0.495183164106982	0.455906705225675	-0.0240583716849052	0.156573912311721	-1.13934076745453	0.774218316585382	1.12632506719146	1.3069448875	-0.990168814489158	-0.647374407698718	-1.06081484889406	-0.155665970245823	0.305146795380153	-0.0130861662635398	1.43186216137158	0.0724097012995945	0.135890198887602	-0.415466698840056	0.0655841498941741	-1.40007348556523	-0.401169806967824	-0.187489383219417	-0.957440619403008	-0.669017111059397
0.606922208674396	0.0414716085347031	0.00018477180571852	-0.423698873878627	-1.2115459985513	-0.119613094132299	0.0649984164563331	0.571930829904233	0.742522234240886	0.52546557524262	-0.498563563168015	0.453257887658108	-0.0109945491882139	0.15558331424434	-1.14131928743456	0.780117253806353	1.12263458999154	1.31392040833333	-0.989270959557712	-0.647556233339743	-1.06231677197098	-0.15634658820293	0.310681439786869	-0.00814883865489868	1.43298417218717	0.0732223760483927	0.135892310982439	-0.413925905271592	0.0660262920453107	-1.39982878596245	-0.398461047662613	-0.189200629023221	-0.955517507803228	-0.670527139204016
0.607875155901234	0.0430021223767704	0.000553542992160039	-0.42483812900345	-1.21028903302012	-0.11773100473521	0.0525030769708627	0.573238358575659	0.743221926809056	0.527134365693548	-0.502122835468484	0.450450607252703	-0.011218423062088	0.155029044199942	-1.14338126475645	0.785930032835234	1.11901341277277	1.32119150208333	-0.987662705466602	-0.647305002570512	-1.06382382085668	-0.156790698223531	0.315510450036508	-0.00318476111131671	1.43406973890166	0.0743259638596633	0.135405028569475	-0.412577160890543	0.066545723261053	-1.39957437930902	-0.395436560859094	-0.191541057553207	-0.952995055906581	-0.672564928768858
0.609075369525729	0.0446630356467678	-0.0822223416824532	-0.425128766308098	-1.20897126287962	-0.115746929891136	0.053030878239362	0.575238611659404	0.744008564663271	0.528687676038376	-0.505465519349549	0.447754103874324	-0.0110684016120666	0.15448932476555	-1.14579237084912	0.791419614440069	1.11555820973904	1.32842483541667	-0.986221523467486	-0.646701064108974	-1.09971167335108	-0.156916761473257	0.320097424192327	0.00150606636721839	1.43502838143559	0.0751657792812456	0.134576825497581	-0.410985738432036	0.0671885123705874	-1.39948843094755	-0.392098408366426	-0.194093071727021	-0.949941960799379	-0.675005788262255
0.610905989036766	0.0465191884713667	-0.0814951108314516	-0.425173822122996	-1.20764289939028	-0.113785037999242	0.0536060209454926	0.57703209304293	0.744829421016862	0.530309458531744	-0.508820527174275	0.445193149482432	-0.0107191684503332	0.153513213882441	-1.14855713182565	0.796652519106025	1.1120901604645	1.33533017395833	-0.985914264511272	-0.645997556416666	-1.06736140063787	-0.156779015199175	0.324727880709966	0.00566743118636781	1.4354676221375	0.0754617327543779	0.133541285336563	-0.408801477972146	0.0676395007792489	-1.399495134026	-0.388545872837439	-0.187921588891019	-0.946216503588458	-0.677572532146213
0.613118284313291	0.048373322703668	-0.0806502162469129	-0.425570781733307	-1.20617840328192	-0.111791462115667	0.0466368485422509	0.578099422439403	0.745475005582893	0.532109495667023	-0.511938484920754	0.442810066712162	-0.0105043035854687	0.152522600891357	-1.15168559356526	0.801536077637889	1.10856345988036	1.34194788229167	-0.986894975479871	-0.645191853852564	-1.06880346123091	-0.156314718579763	0.329620011125609	0.00975398466021793	1.4349819229873	0.0758838712428	0.132088871930833	-0.406137960077956	0.0682758742180123	-1.39953920056026	-0.384785065257921	-0.413091084438404	-0.942221781213527	-0.680241016666671
0.615405265087086	0.0500188104960883	-0.0798618089948012	-0.426297045179622	-1.20449757643465	-0.109561441325646	0.0469108002509198	0.579402311242157	0.746349061009733	0.534135124314238	-0.514944275218093	0.440423276171621	-0.0104315504752158	0.151733573543672	-1.15512765503862	0.806344277629987	1.10520235190976	1.34859566875	-0.988828345670052	-0.644114438467948	-1.07024057625741	-0.155896138669428	0.334936162166295	0.0140507580143667	1.43424305531265	0.0761554745630271	0.130410579476237	-0.403210820555134	0.0690065014082369	-1.39952820254636	-0.381245751023768	-0.415391347918795	-0.938175048576546	-0.652859563350919
0.617452665989057	0.0516562014451125	-0.0790771813446505	-0.426975581814492	-1.20257191384494	-0.10729570327991	0.0470160647976938	0.58062847006931	0.747140252419464	0.53633658320018	-0.517806990398062	0.437903715360811	-0.0105496971933619	0.151020660810023	-1.15876451290821	0.811158834542002	1.10211234814115	1.35542210104167	-0.990730053984957	-0.64264011026282	-1.07146450907506	-0.155851825086488	0.340047527946337	0.018542854033103	1.43333314912128	0.0763140700195593	0.12830280565111	-0.400293818912672	0.0700955660142208	-1.39943854266553	-0.378192193613437	-0.417895236807685	-0.934531757390913	-0.655583239471292
0.619161001300395	0.0533662923634904	-0.0783237472219325	-0.42728533419931	-1.20050437113798	-0.104854642988847	0.0468030762767803	0.582023009388491	0.74758930339077	0.53854981927445	-0.520292592901975	0.435383588671622	-0.0106823763010415	0.149913340733912	-1.16234229121425	0.81665592473994	1.09938212626438	1.36196220520833	-0.991990088261825	-0.640970838467948	-1.07267901630898	-0.15638029473389	0.344801178201005	0.0231806890578223	1.43238763096655	0.0764559005132245	0.126300293013028	-0.397400364988052	0.0712104191007516	-1.39933953571419	-0.375444449422144	-0.420661995386116	-0.963378584566679	-0.658191362441632
0.620514162151728	0.0551763567214433	-0.0775799983292363	-0.427197948366146	-1.19840613197898	-0.102549549433754	0.0460880716587573	0.583742243753158	0.747083872095101	0.541045416091426	-0.52232721731512	0.432795328536486	-0.0109449674636325	0.148289261339814	-1.16558218947179	0.822574651775616	1.09674850557473	1.36807639791667	-0.992098867563019	-0.639100407698717	-1.07388628604111	-0.156915062697055	0.349332320123913	0.0278422295210041	1.43141351994128	0.0766504723786675	0.124165891215612	-0.394351095451399	0.0719316339448521	-1.39897877354934	-0.372660330315444	-0.423738557886116	-0.960573349711543	-0.660774376080947
0.621600620732313	0.056881533961202	-0.0772791361075399	-0.427509998295108	-1.19616576202042	-0.100400609724815	0.0446280716587568	0.585578817774456	0.746755383412157	0.543613617682938	-0.523814345640629	0.402870323931384	-0.0112364893426546	0.14647414362911	-1.16843164866783	0.829159237528846	1.09918741816442	1.37367561666667	-0.956820701868646	-0.636937166673076	-1.07509008205887	-0.156989280557227	0.354038787457119	0.032846438472343	1.43043616203376	0.0773221849168945	0.122586183295747	-0.391115972698977	0.0723025747301883	-1.39860737335073	-0.369857460926768	-0.426310602412259	-0.949367821558705	-0.663496525896925
0.622675432821876	0.058331371533988	-0.0771869787816083	-0.427910532088492	-1.19368090606166	-0.0984214933006984	0.042838933249996	0.587811894223984	0.701091805218783	0.546383723783734	-0.524866966923884	0.399892392925986	-0.0115313091624736	0.14487730372313	-1.17117477986331	0.836235362533784	1.09738832864915	1.37942704895833	-0.954435426421528	-0.634557597442307	-1.07621555835167	-0.155779827025178	0.358871844113096	0.0377574650141086	1.42954900829797	0.0774260512340628	0.122133196963599	-0.387871464140887	0.072515796942427	-1.39823326709452	-0.367605315652688	-0.441000090937996	-0.947230933158485	-0.666440561402446
0.623834575159087	0.0596774722592919	-0.0769433598127301	-0.428460651836817	-1.19126063516305	-0.0964580837372891	0.0415024772531627	0.589914411381241	0.702475051047482	0.54911631794819	-0.525956520914494	0.396532598307228	-0.0116838295399941	0.143581012263219	-1.17395970866736	0.843537977997416	1.09603774013635	1.38564879375	-0.951587223175779	-0.632146264108974	-1.07731192706675	-0.153781045975862	0.363443258311676	0.0425116219227721	1.42881216247521	0.0770378249343699	0.120870148845269	-0.384731267045452	0.0727394962864827	-1.39792054365858	-0.365484102027603	-0.51081180798227	-0.945403694749102	-0.669511031201104
0.624946557910887	0.0609743687757899	-0.0766276154083134	-0.428632510980312	-1.18905814855636	-0.0943352251094318	0.0409676520783373	0.59170644038327	0.641625745282113	0.551795447921665	-0.52720221731512	0.392790925314649	-0.0114480509042159	0.142037218658025	-1.17675184977559	0.850754780968457	1.09473968376178	1.392700746875	-0.948828507123671	-0.629631412826923	-1.07857686045738	-0.151425391062499	0.368184420356573	0.0466402714153562	1.42820600421454	0.0769344064109962	0.119503251260546	-0.381798670658869	0.0727412349871753	-1.3974711891402	-0.363648137669381	-0.512925227329066	-0.94340256592374	-0.672417281471725
0.625920056605403	0.0622138007913174	-0.0765666811379531	-0.4291990524863	-1.18716119919822	-0.0919495494337547	0.0406740117563952	0.593288562638678	0.643503739400809	0.554172912112646	-0.52873187302717	0.388987547278212	-0.0107783168844819	0.140129749344889	-1.179865577876	0.8580713844215	1.09359969319686	1.40023264791667	-0.946417066960278	-0.626926623083333	-1.07977944604684	-0.149514262987857	0.372988900643311	0.0502027161200145	1.42719340957818	0.0772667895477374	0.118665059910612	-0.378946155098702	0.0724432791959976	-1.3545657518032	-0.361480964197691	-0.515078279352668	-0.9415612941627	-0.675542754517839
0.626442795746158	0.0633187410303609	-0.0763530627596396	-0.430338425329815	-1.18567431756474	-0.0892712334254395	0.0397900006731391	0.593822129295467	0.645304443375145	0.556008493014503	-0.530331247049079	0.38528378968712	-0.00989691405307874	0.137668439043803	-1.18283113520122	0.86556362692476	1.09270717757001	1.40805881979167	-0.945266683321507	-0.624100694878204	-1.08118748214482	-0.147562802912732	0.377981637862703	0.0534220825004483	1.42588429579383	0.0778128850042694	0.117690137611418	-0.376255225378784	0.0722100462011196	-1.35359657533261	-0.359362698914587	-0.516562819783151	-0.939389855643366	-0.678762126676316
0.627138970285283	0.0643690791650024	-0.0758829038982441	-0.431801504282523	-1.18431440045164	-0.0863437594129646	0.0382628387784299	0.593868409420411	0.64770987021528	0.557144397523787	-0.53192545675174	0.38200473688685	-0.00917545330661834	0.134735450199271	-1.16624979704167	0.872768318560808	1.09191310751458	1.41556064270833	-0.945220210590219	-0.621433033339743	-1.09100308184706	-0.1453026987082	0.382830641195408	0.0564619862214986	1.42417845537887	0.0791683131388248	0.11702327372825	-0.37360019209732	0.0722882832394877	-1.35268515118401	-0.35746386291188	-0.517664556673369	-0.937373498670671	-0.682060163047824
0.627784310106472	0.0656112898096037	-0.0753016011166937	-0.433438624233814	-1.18303573270676	-0.0834294350886399	0.0362589358888664	0.594950611477001	0.650699141289955	0.557917999645803	-0.533570840163321	0.379014276360534	-0.00856805304921787	0.131686395988921	-1.16952943625432	0.879463178503125	1.09090014608045	1.42272874166667	-0.945507652630405	-0.618915269237179	-1.09010505437349	-0.142505478303501	0.387737677603632	0.0595009336583951	1.42285046950534	0.0896129940926693	0.113635016534661	-0.371060502868412	0.0725752362451484	-1.35166592517781	-0.356020596500872	-0.518995743825368	-0.935504801584359	-0.685427889828513
0.628661479977505	0.0669954373221175	-0.0748043885731386	-0.434864335620052	-1.18180141753442	-0.0806864101406156	0.0341456095925214	0.597329377522738	0.654103570090525	0.55852306065376	-0.534992710272866	0.376312694882801	-0.00775414271030705	0.128847818217776	-1.17279314472267	0.885828004073036	1.08961090678336	1.42944501770833	-0.944602030528395	-0.616652325647435	-1.09226842245401	-0.139504702827915	0.392417360682296	0.0777103187298518	1.42181859443637	0.0905998842698732	0.112798675748346	-0.368691275257761	0.0730792482857638	-1.35023395613757	-0.354647393252507	-0.520892880865175	-0.934085175416136	-0.688762226264971
0.62940351653103	0.0685128098831551	-0.0741664744409719	-0.436042143616805	-1.18047089898595	-0.078033988103192	0.0321353048029714	0.600036662230552	0.657656898374254	0.559043161449516	-0.536373617941098	0.373687022227605	-0.00660959637826136	0.126566775050966	-1.17595150183444	0.892409437046843	1.08832770829298	1.43570061666667	-0.942416197563061	-0.614631833339744	-1.08079457536026	-0.136634582871536	0.396813663266717	0.0809402277477225	1.4207145728052	0.0909180859762835	0.112204051648706	-0.366430996903682	0.0735075527156316	-1.3486923648063	-0.352876344301458	-0.52291896953799	-0.932438911901384	-0.691979504896708
0.63003888325308	0.0698569716974365	-0.0731251173276432	-0.43678218623909	-1.17889102230547	-0.075326472510678	0.0305033533581896	0.602073678578395	0.675304075833746	0.559561946595405	-0.537886959099158	0.370800180122342	-0.00535322035938557	0.12436862932101	-1.30602781625763	0.899156333653061	1.08756298603799	1.44157483541667	-0.939176842848996	-0.613044582057692	-1.08258006617542	-0.13452533290183	0.40091440526508	0.084210794268905	1.41931810442423	0.0911902966522845	0.111687031090484	-0.36428027508487	0.0739473631208786	-1.34696826573509	-0.350852926751266	-0.516284557086742	-0.930047916849157	-0.695312728538189
0.630621817029487	0.0709756477624076	-0.071832410778301	-0.437552074609296	-1.17728336840878	-0.0723933436125488	0.0293019705900145	0.603887650625179	0.679163331622797	0.559885129619277	-0.539377608551427	0.367658197160129	-0.0040786493598145	0.122186687001121	-1.30925627086576	0.906126372371404	1.08730588968229	1.44722145	-0.936057779589999	-0.611350582057692	-1.08403417065303	-0.132497430320948	0.404776953212009	0.0875642782981758	1.41804339523098	0.0919899876389395	0.111351065454229	-0.361945701260527	0.0742555264778743	-1.34491269297967	-0.348827235345897	-0.518644044490266	-0.952337189344302	-0.698583332565036
0.631107761328878	0.0720147467510685	-0.070566734288606	-0.439343550152222	-1.17572955460103	-0.0692516492258546	0.0282427833621482	0.605873959022544	0.682829630199516	0.55997607391636	-0.540860081164885	0.364513409710736	-0.00316368796985245	0.120060402629968	-1.31233401589155	0.913227751218546	1.08759155780353	1.45320764791667	-0.933063509331663	-0.609441792314102	-1.08524161898828	-0.130494973032691	0.408393069668022	0.0662686936896202	1.41727128839951	0.0927395883827581	0.111399992525057	-0.359695390057208	0.0745973765991784	-1.34245703353695	-0.347010095711339	-0.678460527230181	-0.949816798650712	-0.701624430205218
0.631462631176176	0.0729830458623156	-0.0692689429935022	-0.441921528638117	-1.1743836979347	-0.0660954434046473	0.0271214137883259	0.607839286549392	0.685774010692979	0.559843458531744	-0.542111333121067	0.361637209896296	-0.00259302087418534	0.118040181012985	-1.3154004979321	0.920482379640971	1.08798028053027	1.45974046041667	-0.93001121025902	-0.607130817955128	-1.08631018959677	-0.128206028406493	0.411466668988906	0.06953600438439	1.41691766738637	0.0935926402313695	0.111329263373658	-0.357646883400917	0.0747440339807944	-1.3396137022676	-0.345675342722392	-0.681038035831099	-0.947552875618813	-0.517709802711578
0.631468466289714	0.0740479677133732	-0.0681220227785375	-0.444757540409986	-1.17299593082665	-0.062878832178036	0.0266219151737331	0.609596022909091	0.688822516024707	0.559833882934927	-0.543358398848767	0.359190592150007	-0.00217132417748883	0.116064200712273	-1.31779264617182	0.927588299991807	1.10075446745124	1.466615590625	-0.926143159916781	-0.604876479493589	-1.0871569605497	-0.125592396999733	0.414460317985951	0.0730035622818677	1.41660043529278	0.0944261613427244	0.11127505207588	-0.355604352280585	0.0750105988114179	-1.33664458771651	-0.344520799523655	-0.686346774149118	-0.944735063941903	-0.520135001390602
0.631080389701376	0.0748428006891624	-0.0671109379146626	-0.447502563750761	-1.1714611142897	-0.059490412219615	0.0265926632935374	0.611203478619436	0.69251773754793	0.560186408133866	-0.544885042041254	0.356663049133813	-0.00170394429760945	0.130004448363702	-1.31958353927092	0.934550253292743	1.10115490209006	1.47358381979167	-0.922268469035792	-0.602554776929487	-1.0879258181846	-0.123170497084548	0.417429581646896	0.0769272482043264	1.41678198258337	0.0957729782318071	0.122695442533998	-0.353099195814471	0.0753180927461818	-1.33384607997657	-0.342850573942785	-0.688746314831534	-0.94189653599341	-0.52293433238027
0.630654196964608	0.0756186756508537	-0.0663476059593086	-0.44989210099452	-1.16989279325463	-0.0563406513048562	0.0269582022828501	0.612324819735285	0.696920887505544	0.560506556674981	-0.546304799474745	0.35387167345905	-0.00127498676865184	0.127779958567784	-1.32104723290251	0.941287168072878	1.1013013423036	1.48039736145833	-0.918721976984566	-0.600027484621795	-1.08880431990676	-0.121433725001671	0.420463455758698	0.0816345602001594	1.41738960867321	0.0973766563110023	0.12229712940801	-0.350515968376711	0.075946195001551	-1.3313951264162	-0.340426996230175	-0.691647262174053	-0.938847373716559	-0.526273303297494
0.630332094741332	0.0762203121816536	-0.0659572203217965	-0.452273231499898	-1.16866194720186	-0.0535910671052727	0.0271849393193985	0.613957611180597	0.701204611237307	0.56081056198002	-0.547694822948923	0.350742664940156	-0.00119741812858248	0.125799897492259	-1.32254093580502	0.947942958045616	1.10145288952333	1.48699905416667	-0.915892453359042	-0.59720693077564	-1.08982039338552	-0.120660810909826	0.422961022255586	0.0864765261122087	1.41804286990265	0.0989042241298604	0.122692460381727	-0.348048378905756	0.0768813374222532	-1.32943307068865	-0.337489829525911	-0.694565466734421	-0.935636245533943	-0.529901614792116
0.630362334475487	0.0769458183620604	-0.0659242432946889	-0.45455437215344	-1.1678114609995	-0.0512363997456049	0.0276056544533209	0.616095890667133	0.704506926857706	0.561029909460126	-0.548742358160191	0.347662313219508	-0.00132889067255537	0.124310447916808	-1.32417057186179	0.95434904038136	1.10136412399208	1.493227309375	-0.912811878176883	-0.594502161544872	-1.09120476479769	-0.120189321754366	0.425110346282498	0.0908632617354201	1.41812105774064	0.100194715816581	0.123169657459821	-0.345791190973529	0.0779073550338979	-1.32754519452766	-0.334937557926543	-0.688153664091256	-0.932070987266457	-0.533378842873505
0.630593911340746	0.0776504807381965	-0.0660757935220558	-0.456968636411609	-1.16708607335167	-0.0489009735501793	0.0284862112550099	0.618151327407599	0.707359905040011	0.561384365693548	-0.549850222009956	0.344637656927335	-0.00130957492823974	0.123436539083202	-1.32571888288943	0.960543076571159	1.10134887383854	1.4989386375	-0.909652069168272	-0.592134879493589	-1.09289253747278	-0.119517590262789	0.427755274912317	0.0946280223391118	1.4178753607977	0.101599963574183	0.122875949349271	-0.34356745307588	0.0787456199274201	-1.32538131217472	-0.332386495440642	-0.690492280162686	-0.928147907810794	-0.536354534787855
0.630929946628349	0.0782519047855972	-0.0661523068392478	-0.459166933549827	-1.16630085956414	-0.0466863893505945	0.0294771915954244	0.620242100111033	0.710525025728896	0.561857914765166	-0.551062780695401	0.341681737983341	-0.00103494494111023	0.122974249495834	-1.32737254728195	0.966424122361527	1.10149639828697	1.50440595520833	-0.906717767998035	-0.590022900006409	-1.09478227627875	-0.118433472972107	0.431516068473281	0.0984930041241789	1.41776961750225	0.102914205534367	0.122486880142253	-0.341504741284731	0.0793672750626533	-1.50986426702905	-0.329750084432295	-0.692691237813406	-1.11667210277937	-0.539034027703589
0.631368130028933	0.07862275982697	-0.0658236468262541	-0.460962054312969	-1.16533068873628	-0.0446260671052715	0.0298590519991717	0.6225378546882	0.714010906690838	0.577392611057599	-0.552558124983352	0.338860111802504	-0.000443932500097333	0.122578789194925	-1.32904809818884	0.971505865477168	1.10211537121653	1.50985061666667	-0.904483571707464	-0.587967094878205	-1.09667693758759	-0.11694934841134	0.436115911270237	0.102306431134327	1.41760827990155	0.103896307372039	0.122307653543864	-0.339563578162326	0.0798101270709203	-1.50790699402754	-0.327204318585239	-0.695056739943157	-1.11342868974251	-0.541767981043314
0.631818656178154	0.0787842308658911	-0.0648453795375293	-0.462219842013395	-1.16433942622744	-0.0425410047352097	0.0292400521311146	0.623545146236116	0.717493055443794	0.577981630603125	-0.553905894936404	0.336208445979293	0.000445782214617607	0.122016872019296	-1.33034971228064	0.975888580502256	1.10340492807391	1.51511546041667	-0.903016214123007	-0.58611932051923	-1.09839443184706	-0.115424513805743	0.440921718350662	0.106198371025038	1.4171822011023	0.104681592320628	0.122031970133969	-0.337316517304787	0.0800385842548533	-1.50494617351472	-0.324871424382667	-0.697773327426774	-1.11059187509128	-0.544844979019238
0.632381734744497	0.0788766570585562	-0.0633856382040379	-0.463446377430485	-1.16315513430385	-0.0402786450678505	0.0280052823725716	0.623560780427501	0.720789144766955	0.578473131741957	-0.554828351900409	0.333581754852437	0.00150332189715652	0.121207762828174	-1.33151961505479	0.980314654146127	1.10523945823878	1.519928871875	-0.901916658481586	-0.584576879493589	-1.0997005311582	-0.113639269652102	0.445515052941619	0.109998182370342	1.41611933607636	0.105072978231807	0.121583679600043	-0.334684216993584	0.0802204784052711	-1.50081649628998	-0.322669879153703	-0.805295550737087	-1.10809626513088	-0.548170437632213
0.63304346431171	0.0786852851104514	-0.0617402770748818	-0.465176830038563	-1.16187816068614	-0.0376332188724234	0.026725013207774	0.623812831317855	0.724540942830578	0.578793622763727	-0.582559676338643	0.330832347379428	0.00242013335146779	0.120271642613665	-1.33258108366439	0.985495784879799	1.10740057223699	1.52469098125	-0.90022193834469	-0.583018233339744	-1.10022432564729	-0.112119737360813	0.449911691940551	0.113918804280305	1.41456513455335	0.106099662764732	0.121528577559227	-0.332026609801331	0.0804533025583853	-1.4967922489295	-0.320099626503128	-0.809117190015241	-1.10612287189298	-0.551894973692722
0.633987217773217	0.0786355537793657	-0.0601085579465528	-0.467561356119342	-1.16039887027879	-0.0346050276042322	0.0260007118487557	0.624382044022204	0.750690116069406	0.579269453051349	-0.583153704441688	0.32773583295635	0.00306435257068788	0.119325459833984	-1.33358229839327	0.991407270004844	1.10962158844146	1.52950035625	-0.8979329037896	-0.581459330775641	-1.1001018084257	-0.111041646969439	0.453909981571438	0.117788437379446	1.41238143738968	0.107739448916559	0.120720301333607	-0.329313949877401	0.0809553647382756	-1.4931183183111	-0.317326991718557	-0.81341727671753	-1.10425618745802	-0.555777415367379
0.635040050275789	0.07882307650896	-0.0582877819470253	-0.470089874487518	-1.15892901078217	-0.0313419818661879	0.0255106683073918	0.625079677347176	0.755259439719379	0.580151430380656	-0.584078066918919	0.324475749454326	0.00336654583538154	0.11842550824751	-1.33427231669741	0.99773420098347	1.11187821432137	1.534464028125	-0.895377494206912	-0.580051197442307	-1.09972983655429	-0.110591909904131	0.457244987545153	0.12171616311455	1.41006808786976	0.108943783307283	0.119982998072819	-0.326506586893308	0.0814530464706847	-1.47818202605798	-0.314689599433423	-0.818349900974007	-1.10245093311747	-0.559738589331372
0.636150509964056	0.0792694632696093	-0.0565450783504979	-0.472000292591841	-1.15758047747579	-0.0279556513048558	0.0253228968335821	0.625492741940532	0.759271313716884	0.581132878020891	-0.585458206133075	0.321193575871331	0.00354850636734194	0.117327947544397	-1.31820029142123	1.00406513022372	1.11416450666322	1.53906962708334	-0.892910975659772	-0.578828028211538	-1.09921673379884	-0.133681249685973	0.484685217744766	0.126084898477548	1.40838919812249	0.11046750076517	0.120541161338125	-0.323568738950708	0.0821091251839581	-1.50696668072306	-0.312134104283412	-0.823581400117065	-1.1005626982713	-0.563637568771023
0.664443369071557	0.0795946221213819	-0.0550745297176505	-0.47308530375482	-1.15629409114202	-0.0247868155460194	0.0252053008446657	0.625107525679334	0.762689532394482	0.582085857521924	-0.587176212898623	0.318170030830844	0.00355153082036513	0.116362913282517	-1.31942870855079	1.0098545616962	1.11669075034442	1.54326506979167	-0.89021338237207	-0.577511843596153	-1.09855055986084	-0.134199169740173	0.487810798410176	0.130498468605053	1.40723711777816	0.112039087945218	0.121416287477142	-0.32050933369483	0.0828227697162596	-1.50456424775384	-0.30951948213137	-0.829169009755134	-1.09856066887745	-0.567489698311877
0.664989479458345	0.0797607657519875	-0.0539640767559777	-0.473769166145728	-1.15507343613343	-0.0217818571260628	0.0252274224965984	0.624750191950792	0.765382216408027	0.583156817318523	-0.588836192081553	0.315271802085905	0.00342534570668129	0.115718186632733	-1.32087469440276	1.01519778203519	1.11923848502577	1.54728408020833	-0.886912946293465	-0.565041345165335	-1.09751646112375	-0.134484041981754	0.490904941536355	0.134842659341455	1.40603273636331	0.113407226755107	0.122919017351379	-0.317157892218343	0.0837295582866612	-1.50237466235166	-0.306561232638927	-0.834472643185924	-1.09673738986435	-0.571112975184147
0.665018044114028	0.0799721417863118	-0.0530190227194817	-0.474789582220418	-1.15384187037987	-0.0189975847767887	0.0250167825704868	0.625031310991355	0.768310878856788	0.584851655498512	-0.589791929786471	0.312287901529224	0.00316549478433026	0.115504046159025	-1.32221049652021	1.02078711473638	1.12165709418153	1.55152548645833	-0.883282561550696	-0.563313357866349	-1.09648297949344	-0.134259448485818	0.493675123582808	0.139137175344578	1.4044202896135	0.114216937431107	0.124854855893439	-0.313454423598011	0.0851295762577279	-1.50034396473497	-0.303486912765252	-0.839393437620846	-1.09498398596548	-0.57452363034554
0.664942379383279	0.0804507545148847	-0.0518453441037604	-0.476610170813882	-1.15268917453432	-0.0162986762528816	0.0245510588602347	0.625953345237461	0.771780166862491	0.586826156266561	-0.590345546752383	0.309346481573084	0.00297922279805801	0.115209014131616	-1.3233269804019	1.02739373241249	1.1240774773251	1.55575126770833	-0.880102543886752	-0.561516500343047	-1.09576050532582	-0.1339262095195	0.49645659250936	0.143173442583717	1.4027866840512	0.115244743162894	0.125910123609381	-0.30986709000534	0.0872883461382217	-1.49837987585712	-0.300958658761192	-0.844173586829435	-1.09325165273368	-0.577933607974177
0.664762279821823	0.0809857815860868	-0.0501264519995847	-0.478672263365131	-1.15151932918913	-0.0133321689763743	0.0240752625810424	0.626696944042721	0.77580971150694	0.588730420263595	-0.590387902984493	0.30652516114461	0.00287257329140861	0.114781813178241	-1.3243150067989	1.03393583663595	1.12642522145511	1.55979983541667	-0.877869481952551	-0.559524778536226	-1.09545475044637	-0.133855146317795	0.499213547939366	0.146843602614942	1.40146581218275	0.116505747319534	0.12626074112576	-0.306502688207277	0.0899339881545758	-1.49657086394054	-0.299104253166787	-0.849090092525574	-1.09112148215798	-0.562752995054574
0.664512704538349	0.0813839182701204	-0.0477540962445508	-0.480287373980109	-1.15040896226302	-0.00985234569155014	0.0232048073758702	0.625881243730359	0.780309421897244	0.590675970875385	-0.590509708865315	0.304165111380776	0.00281001430384886	0.11409536896552	-1.32535967280089	1.04046393114032	1.12898557247321	1.56340569479167	-0.875924786655576	-0.557402645994998	-1.0952847160032	-0.133844318307729	0.5014711248383	0.150011258092433	1.40033269663259	0.117263538284312	0.126213260140745	-0.303397006585563	0.0926886157042197	-1.49478086890578	-0.297708209855259	-0.854172782312852	-1.08872790920642	-0.566688900837799
0.664037822076179	0.0814471402539793	-0.0451542202627394	-0.481343316744468	-1.14929706698353	-0.00597384257304756	0.0220592551922051	0.624550923841624	0.785224953887977	0.592642385939743	-0.590351778862713	0.302242901107497	0.00277722794606322	0.11315332740437	-1.32649985226251	1.04674060136275	1.13184804944207	1.56704827291667	-0.874242224279775	-0.555457272646642	-1.09512985090561	-0.133844811919809	0.503405475120785	0.152442392622742	1.39965661672971	0.117261933055698	0.125657943475335	-0.300331844068273	0.0953536170520503	-1.50318251228115	-0.296033889981585	-0.859348130634255	-1.0861674157553	-0.570850060887163
0.663666793669558	0.0812641920468082	-0.0224400809167482	-0.482075490481023	-1.1482219755047	-0.00164169080589538	0.0202983051988017	0.624200231851384	0.790165677466662	0.59424159405458	-0.590089730983452	0.300509409626391	0.017255476709137	0.11176488706473	-1.32793403067964	1.05339625898197	1.13503129458782	1.57089749166667	-0.872719584072223	-0.553558628787172	-1.09498107076784	-0.133901855570604	0.504894345177283	0.154313795172837	1.39956906789404	0.11715180945036	0.125331646314404	-0.297196397145729	0.0982801378535598	-1.50128324638592	-0.293700943895413	-0.86443359892743	-1.08338805236816	-0.575356835643535
0.663710262912179	0.0807887420519159	-0.0208146066620067	-0.483068439537243	-1.14690016412292	0.00287277904857386	0.0183332860669904	0.623989814377206	0.794724624178478	0.595396620803878	-0.58953986109014	0.298856655746499	0.017386438906609	0.110354072227847	-1.32979324589115	1.0604085579824	1.13840750047434	1.574878871875	-0.87202108826741	-0.551493222662006	-1.09508349614097	-0.133621699260113	0.506142951580296	0.15582922582597	1.39950138662266	0.116882516626032	0.125374597590856	-0.294109510907831	0.101285493231401	-1.49917543874625	-0.291101999613888	-0.862331209053218	-1.08074371791796	-0.580576804578384
0.664238926339147	0.0803312387318633	-0.019417841020437	-0.484409706028009	-1.14545115775478	0.00745512832092365	0.0165834430797889	0.623596852841374	0.798693613663418	0.596524342081487	-0.589019414824201	0.296877151697916	0.0173792746316053	0.109327765062645	-1.33187990496156	1.06779460752608	1.14170285409082	1.57876337708333	-0.87205196980859	-0.549021332874031	-1.09519461841422	-0.13308300152492	0.507048701737232	0.157054381953998	1.39844142856064	0.116607967840208	0.124932787213568	-0.291172268082797	0.104045467173355	-1.49689239158935	-0.28896196126514	-0.867591138388974	-1.077947030437	-0.575357449320707
0.664872316959827	0.0798262841910527	-0.0178948411382632	-0.48603292502537	-1.14412372219428	0.0116260950568889	0.0153842690462754	0.623533643465877	0.802440632911324	0.598193606873055	-0.588542417686549	0.294713070220183	0.0173336465527864	0.108619985381429	-1.33398541699688	1.07516448425952	1.14549748960837	1.58240504375	-0.872415957443829	-0.546420732648691	-1.09500546801239	-0.132459034722754	0.50765599615029	0.157928692388555	1.39642730429179	0.11650051596972	0.124302747300924	-0.2886275693449	0.106214152589834	-1.49499429528476	-0.287342049241679	-0.873339416200402	-1.07527718959021	-0.580895142952377
0.665475969521952	0.0796600996982541	-0.0165173756027395	-0.487838173655368	-1.14306992860286	0.0156170929778878	0.0148301721997259	0.623250538515921	0.806684974383432	0.600124201713884	-0.58821407394468	0.29233431262909	0.0092502740921635	0.107620067312012	-1.3225341188079	1.0819940939154	1.14992389627913	1.58587939270833	-0.873180949715854	-0.543906364114427	-1.09446301680687	-0.13201013809093	0.508514891316643	0.158190128766383	1.3942104606763	0.116097310981753	0.122816810859927	-0.272316600780295	0.107845076302656	-1.4933273051143	-0.28616937836417	-0.880270893359059	-1.07295782848756	-0.585824307228529
0.666041188201579	0.079737286336317	-0.0153326990385818	-0.489545232717678	-1.14202099703508	0.0193867291525243	0.0140881138806861	0.623183138438399	0.811309903094892	0.602190174487865	-0.588364353674058	0.289864116104123	0.00855735279190756	0.106279481880759	-1.32449566438097	1.08839893173295	1.15454121569142	1.58931728333333	-0.873877571486664	-0.541498704583547	-1.09364329809275	-0.131366489716943	0.509700038837045	0.158400049401306	1.3924469158137	0.116034294136424	0.121694448483241	-0.270107243045489	0.109111829829478	-1.49190498957367	-0.285120298734122	-0.897084408528283	-1.07141262973642	-0.590345687989668
0.666527613076139	0.0798364936097872	-0.0141885727277535	-0.491789200649482	-1.14102945351946	0.0232168434976385	0.0128593317194515	0.623682686991719	0.81616532102396	0.60416318153273	-0.588755825180694	0.287172422025176	0.00779253243262534	0.105027213893272	-1.326562773543	1.09430389992859	1.15914514397602	1.592723403125	-0.874870205070236	-0.539360892435641	-1.09293673953937	-0.130669088439361	0.511611595648092	0.158926851378928	1.39091687718662	0.116200447603936	0.121738243196699	-0.267779825918415	0.110115774478593	-1.49047996157815	-0.28437206503234	-0.903212316866664	-1.07079467359874	-0.594543622585194
0.679572901509979	0.0793699965212186	-0.0135809728691465	-0.49432828325553	-1.14017125277146	0.0269037457845414	0.0114187617234093	0.623557262335435	0.821072124624031	0.606022350450575	-0.589158134574396	0.284278478030575	0.0069924789681266	0.10405170368919	-1.32871405954513	1.09993349180564	1.1638490510011	1.59612131979167	-0.875128040685163	-0.537560947746508	-1.09248240544063	-0.130524733522597	0.513944433061777	0.159959345524126	1.38962002474207	0.116335874753356	0.122747065397166	-0.265460419841069	0.110901438060228	-1.48921855184816	-0.284040607779915	-0.908546179172337	-1.07108941164321	-0.598587952284946
0.679391935600888	0.0783895511233226	-0.0129835297208021	-0.497292807306678	-1.1393116348598	0.0306397229155193	0.0096151860537957	0.622927072408623	0.826436208566288	0.607550784159988	-0.588819818154933	0.281322369309252	0.00619290668412303	0.103279541466637	-1.33070263131235	1.10526978235125	1.16909902501726	1.59903447083333	-0.874134145785627	-0.53595194641495	-1.09203376881606	-0.131422926031309	0.516317622013442	0.161613424368779	1.38867809780244	0.117304957011068	0.124079274147825	-0.263485091802394	0.111586000914032	-1.48802725534449	-0.283801467243033	-0.913215842002944	-1.07190350698284	-0.602508185599155
0.678386301131192	0.0769480514808671	-0.0121943109155707	-0.500234601501928	-1.13853962636895	0.0343658871566825	0.00807144413533703	0.622861792762485	0.832175631129111	0.608836855985826	-0.588185430957431	0.278572489501559	0.00534270351902449	0.102341991191052	-1.33229933867278	1.11051615942051	1.17485645639629	1.60142314270833	-0.872009637064055	-0.534470295283127	-1.09137070911457	-0.132991163061894	0.518298111655625	0.163233603916007	1.38829286659176	0.118217820717041	0.124933969531513	-0.261926890835544	0.112172315946829	-1.48675532551992	-0.283137449647725	-0.918547039257134	-1.07288844453995	-0.606016198603553
0.676864106528918	0.0756027843442849	-0.0113027178909444	-0.503468291374061	-1.13784746827737	0.038122737468532	0.00691365286999875	0.623041587103441	0.837698572672507	0.610079019235998	-0.587089184535364	0.276211237814649	0.00443590283467965	0.101108705029873	-1.33356212165251	1.11523345822341	1.18061861447254	1.603168715625	-0.869252673606338	-0.533247169194834	-1.09055012932123	-0.134641313081249	0.519540170663788	0.1916514173004	1.38798271760158	0.119075414788359	0.125418426192407	-0.260666333169797	0.112610679681216	-1.4853685394057	-0.281864120074073	-0.924302934674054	-1.07342106333374	-0.609379996652894
0.675420652456949	0.0744521111396678	-0.0101299006410326	-0.507151666653136	-1.1373072256816	0.0420945150153094	0.00624682083411007	0.624330006812051	0.842491884916314	0.611326336360846	-0.585735775740152	0.274269111465122	0.00376973517000884	0.0998805916677394	-1.33455090913622	1.1194261491483	1.18624463611	1.60466142395833	-0.866886511098058	-0.532491774336696	-1.08967522978047	-0.126096184586135	0.520441419879102	0.192507704790387	1.38794135792826	0.11973633964069	0.125998560238645	-0.259256319357642	0.112780825246856	-1.4839628345407	-0.280099477619753	-0.921927194249539	-1.07300112349213	-0.612898967775479
0.674282596112252	0.0736733451778742	-0.00896273909985279	-0.510969531479603	-1.13677423669949	0.0461047748905696	0.00561216190813031	0.625188982164888	0.846561288765895	0.612558313690153	-0.584123226950145	0.272541032855136	0.00308252387830543	0.0991372503896222	-1.33550273324431	1.12268489633332	1.19167255220581	1.60615296041667	-0.864884579104241	-0.532073988819949	-1.08893903575062	-0.127826231841681	0.52089252471275	0.192731995052194	1.38826058538659	0.120495008422138	0.127030207953082	-0.257552702299631	0.112965019693796	-1.48269364205594	-0.278387007509218	-0.927679239818648	-1.09276424127455	-0.616850239529161
0.673504482949373	0.0729988309271845	-0.00758787754688883	-0.515146292185915	-1.1361606129251	0.0501571969279924	0.00485302217993386	0.624539733436007	0.851087580870689	0.613392091962308	-0.582934012794537	0.270957927254596	0.0024191042889134	0.0992354404685736	-1.33622282806475	1.12560160053307	1.19725476980868	1.607762465625	-0.863004329601038	-0.531854908619191	-1.08846539912605	-0.129857439887238	0.521250377820095	0.192712102893421	1.38919569850877	0.120882453729511	0.127835588629337	-0.255492697120074	0.113357696484164	-1.48174788493264	-0.276856387161824	-0.933095049880146	-1.09182380498831	-0.620819602696113
0.672984016566798	0.0726209005972216	-0.00577419780139476	-0.519102537365537	-1.13562407395816	0.0539179869487816	0.00392390488213749	0.623766959318949	0.85601397545276	0.614179649565994	-0.582623064316785	0.26937364714326	0.00172405510157425	0.0997827926211133	-1.33686501130523	1.128390036391	1.20288239063355	1.60961220520833	-0.861386298578737	-0.531579267934975	-1.08827937731204	-0.132056574747287	0.521412474493039	0.192729563210881	1.39037381350711	0.120495798730604	0.128496624851944	-0.253278038970902	0.113902898209386	-1.481020138261	-0.275282056009105	-0.938565042822983	-1.09131895187388	-0.624038707687508
0.672588727741039	0.0726278042646038	-0.00381397039477371	-0.523351366267505	-1.13532469864228	0.0573115212523168	0.00299690659740315	0.622756605685716	0.861019486948038	0.614843606873055	-0.582845826481761	0.267948212764043	0.00119954697496977	0.100311241153811	-1.33732491885531	1.1314382841884	0.994156936716086	1.61121181458333	-0.859885732780548	-0.53124825902378	-1.08825464998713	-0.134397209667926	0.521974414229387	0.193128302897752	1.39153672930007	0.120440890067292	0.128016321365235	-0.251060627023388	0.11463225394665	-1.48034491118622	-0.272961282266719	-0.944227712446938	-1.07870696632327	-0.626583917096573
0.672095285506191	0.0726741011284306	-0.00207676643577814	-0.527675474243962	-1.13518364537229	0.060415949526744	0.00165715992897762	0.622209233424607	0.865158388213409	0.615695413112793	-0.588922822948924	0.267082528722206	0.000680716778220292	0.100828427955539	-1.33770720639828	1.13446332468463	1.00056220770242	1.612507778125	-0.858772134304063	-0.530721250932005	-1.08815218156003	-0.136915312176103	0.523100245993353	0.194325249561818	1.39259395477187	0.120229935134017	0.128458056435648	-0.248827417423941	0.115559718229155	-1.47956150941939	-0.270036479649981	-0.950018215521844	-1.0787819510933	-0.628713540351498
0.671542124994828	0.0725166488861181	0.00989231313358707	-0.532314603531561	-1.1350129650933	0.0454259474474863	8.83038793667856e-05	0.621513127722242	0.868836132822213	0.616741511952774	-0.58889653186911	0.266857507635838	6.04216541833513e-05	0.101435109022126	-1.33805857062727	1.1372990818653	1.00721478741795	1.61314072083333	-0.858270861948134	-0.53021837066979	-1.08793079809275	-0.13951498502234	0.524172662816956	0.196287132668861	1.39291894318375	0.119830394552088	0.154918583447322	-0.246355387037199	0.116803873139748	-1.47885619649168	-0.266399170829769	-0.955855711237138	-1.07917588956421	-0.619009594125223
0.671045261831949	0.0717806002601091	0.0116889292087063	-0.536829225005073	-1.13474551740302	0.0484731809157721	-0.00153834079671183	0.620904329072021	0.8722167378837	0.63163312328516	-0.588470749396497	0.266992825196566	-0.00076975370937532	0.102304198847838	-1.33824730595973	1.13969941571224	1.0141631187371	1.613400746875	-0.858115093566594	-0.530099079468316	-1.08759081531434	-0.142197439887239	0.525091664700195	0.198605723370261	1.39238060966648	0.119173270837364	0.154359760581158	-0.243844199191896	0.118500588927331	-1.47847256453946	-0.262515141955417	-0.962056794007579	-1.079692672994	-0.621426463754279
0.670925624047858	0.0705460553627756	0.0133105438074191	-0.540882551572965	-1.13402333606267	0.0514139366512649	-0.00280631810242545	0.620784130253078	0.876157800082951	0.633466246830749	-0.587481156282256	0.26695315330048	-0.00176270708833132	0.103270987169005	-1.33829753708454	1.14214712026758	1.02115234435762	1.61330348125	-0.857938570051468	-0.530240441754497	-1.08694822059562	-0.14511653355015	0.525807515296555	0.200695244581203	1.39108233574527	0.118688814482081	0.15425566391487	-0.241302900849355	0.120275977551646	-1.47845312942685	-0.258766448068659	-0.968642838971788	-1.07999650333211	-0.623558706704573
0.67069966524104	0.0690637343902555	0.0146495504807791	-0.544120038887762	-1.13311822739998	0.0539977423192812	-0.00393972356488742	0.621390785671579	0.880042584435117	0.635938100014586	-0.586095945014651	0.266245834221532	-0.00282175328165951	0.104316987466935	-1.33801768424276	1.14526386200042	1.02772223373198	1.61334710104167	-0.856504663559969	-0.530334111732988	-1.08596489682984	-0.148598162048877	0.526442631429638	0.202362708146889	1.38928847855512	0.118519223582934	0.154389256578453	-0.238893793459853	0.122141239479941	-1.47884070563688	-0.255343799749236	-0.975690472805844	-1.07974724960076	-0.625740804990189
0.670298067229677	0.0676338927312503	0.0313384113463739	-0.546978804871118	-1.13220638266128	0.0566405763273792	-0.00457014182587127	0.622894689089349	0.884048029097387	0.63894553602051	-0.584222705578031	0.265183154987389	-0.00396607535180427	0.105453744505517	-1.33740907910579	1.14898917312997	1.0337662097476	1.61374618958333	-0.854076456450233	-0.529820945697958	-1.08492106789758	-0.152561520827503	0.52683310223943	0.204072431181172	1.38775347579604	0.118714602055916	0.154917967068174	-0.23644942191289	0.123952700527655	-1.47972250232719	-0.252058482808113	-0.982560625038934	-1.07934836900375	-0.628034109390585
0.669750316282707	0.0663600629222807	0.0324958527387489	-0.550082117231581	-1.13160679103083	0.0594954751128041	-0.00481964703764089	0.624542271113565	0.88753298721537	0.642487370164787	-0.582278574122632	0.263935541964447	-0.00525251675471361	0.127435544464009	-1.33659772744648	1.15258146106802	1.04820826705441	1.61462288229167	-0.851239743047716	-0.528932425775803	-1.04879246031414	-0.156429231962847	0.527275977317898	0.206034498354562	1.38654920474428	0.11916482903032	0.15524872964945	-0.234087508929466	0.125801837916459	-1.48097688207088	-0.249233662144905	-0.989164954104362	-1.07886445566229	-0.630675468374911
0.669275067703162	0.0652922296400255	0.0178622295098929	-0.554065326080779	-1.13136996297059	0.0625929649913466	-0.00514018536723597	0.625051147284928	0.890961021433869	0.646299518461804	-0.580189724357373	0.262684304194542	-0.00675296585650897	0.128218154775894	-1.33588986057092	1.15557252226671	1.06025094431939	1.61584358541667	-0.848871171067146	-0.527878882807453	-1.04791051646655	-0.16015169894455	0.528157622013441	0.208538316107217	1.3859550826827	0.119674126776984	0.155454006456306	-0.231585368045489	0.127610423593518	-1.48231649262208	-0.24721707518348	-0.914064058602556	-1.07844971304883	-0.633273963430402
0.668885496206949	0.0646253239295339	0.0365972376708125	-0.558528595818957	-1.13140814148065	0.0659922362464065	-0.00630789614702201	0.625361142952868	0.894757742161012	0.650293531577946	-0.577820984138281	0.261617753502909	-0.00829287175899074	0.128653432274871	-1.33538079491076	1.15792124219085	1.06600270596297	1.617062075	-0.846949712135814	-0.526665114498532	-1.0473799764293	-0.184370217659844	0.529314690437797	0.211212102893423	1.38579484429841	0.119819934587091	0.156338187310968	-0.228865806581399	0.129558069383796	-1.48382154425826	-0.246140795012038	-0.920228368146224	-1.0782931184707	-0.635670258287249
0.668378358422858	0.0638451625238744	0.0372700431379979	-0.562550495555105	-1.13155460261478	0.0694081336823043	-0.00835107070830957	0.624741466261651	0.898997080068693	0.654495557175576	-0.575352791650019	0.260711727018428	-0.00972591281972579	0.128652699960088	-1.33502584784719	1.15989743633569	1.08697291800823	1.618327309375	-0.844770398269619	-0.525442066255163	-1.06909263996596	-0.187698157555312	0.530905079640561	0.213474973462293	1.3854961311321	0.119578332640033	0.157444640499978	-0.226256932272006	0.13145080458013	-1.48574939046953	-0.245600152106556	-0.926745674234631	-1.07841952724316	-0.637852505555892
0.66768257243801	0.0626841450552871	0.0380588377650747	-0.565046239415465	-1.13171427106722	0.0724374994043029	-0.0102137861061195	0.624213134562343	0.903477890084733	0.658855061089264	-0.573210811994307	0.260041859440831	-0.0109868837350389	0.128412578775002	-1.33483305717159	1.16155499628986	1.09305937890403	1.61935204895833	-0.842230579877038	-0.523963842348577	-1.06875602040193	-0.190986930300183	0.532597521574018	0.21503215096722	1.38493402319699	0.119194270071668	0.158885471860147	-0.223622099744383	0.133246168044951	-1.48808628856584	-0.244969547549823	-0.933382919558114	-1.0791328382392	-0.640142491305343
0.666816059653918	0.0611496246752689	0.0392686056453624	-0.56658014645829	-1.1317421614948	0.0750867031829789	-0.0108647136691227	0.624102288441821	0.908732960482167	0.663048518884905	-0.571497862072553	0.25928092194083	-0.0119290458394014	0.128190144664745	-1.32497147144984	1.16341233499635	1.09923715332965	1.6197980125	-0.839463559011504	-0.522459204429905	-1.06825328187635	-0.194467793153456	0.534185939653115	0.216089967290655	1.38422419867431	0.118897447713321	0.159360985822638	-0.220833244426703	0.134900526028597	-1.49036300873505	-0.243695112629904	-0.939763361593143	-1.08041829742288	-0.642656752651803
0.665765988631192	0.0596633380269905	0.0408997002606557	-0.567903020418104	-1.13167793426342	0.0774672969751531	-0.0107317779256205	0.62448983033744	0.914335615980296	0.667430357260197	-0.569944810429361	0.25836293948469	-0.012646143786365	0.128424637806264	-1.32451206407755	1.1654808447352	1.10557753856984	1.61975504375	-0.837142072480261	-0.520906159259363	-1.06746144268257	-0.198296696076412	0.535222788366235	0.217149208504197	1.3836468518031	0.118554265149331	0.159774922004846	-0.217694518597973	0.136563002441574	-1.4921445814612	-0.241835816442221	-0.945894655528566	-1.0821525610537	-0.644749180427422
0.664725233422858	0.05860154621986	0.0425156599637314	-0.569663566389283	-1.13150784227919	0.0796668921168528	-0.0108425075733315	0.624984353696387	0.919445008245489	0.671811174903522	-0.568366367549862	0.257459456016404	-0.0132835475502648	0.129092170611736	-1.32394075437031	1.14786109298819	1.1121868400319	1.6195652	-0.833235781963118	-0.519577573783587	-1.06652956624485	-0.202487598128294	0.535873252898565	0.218340548723776	1.38326381240348	0.118355528549024	0.16072163151738	-0.214447565904604	0.138525159868116	-1.4936575464979	-0.239825178048357	-0.951541112893831	-1.08425097713655	-0.646409639467885
0.663715017987253	0.0575328834351016	0.0440658249219027	-0.57215265508423	-1.13132209882422	0.0820479177578783	-0.0113595652326535	0.625380669161856	0.923716800261173	0.676120419667643	-0.566833268958312	0.256644925398995	-0.0140415779181009	0.129849592268924	-1.32328252988293	1.15007836334804	1.11918581891331	1.61915686666667	-0.830863181343922	-0.518509879427344	-1.06556004055748	-0.20680729421811	0.536411601925557	0.219387076366211	1.38222397574086	0.118331411834958	0.127170703534167	-0.21104931832173	0.140408662428993	-1.49507047420725	-0.237980799523656	-0.956869013128152	-1.08657544028002	-0.648056085466935
0.662888408138767	0.056489655321913	0.0455665613423104	-0.575075662999797	-1.13106174706035	0.0846137207268385	-0.0124025550730017	0.626291636124166	0.927588240289688	0.680075486306103	-0.565433581947358	0.25609371504137	-0.0149695077726777	0.13009519280422	-1.32267122017569	1.15218578522304	1.12624545920108	1.618350746875	-0.828523961971963	-0.517946491124568	-1.0643634472833	-0.194532583110362	0.537245060808168	0.220123709900936	1.38054877432821	0.11860910818149	0.127678780514959	-0.207474404647698	0.141803271109018	-1.49671992673928	-0.236243594470644	-0.961550986200951	-1.08925538621362	-0.649617982517502
0.662038857949372	0.055220083353377	0.0472336404044056	-0.578310808118531	-1.13051189565026	0.0873467031829787	-0.013665412969822	0.627242980204059	0.931625212308936	0.683891548290448	-0.563760538128891	0.255637414434082	-0.0161146318103162	0.129739893744705	-1.32218427457891	1.1544696393897	1.1337053362027	1.617174575	-0.826459046005577	-0.517566233007187	-1.0628179439423	-0.19787831044239	0.537735927098187	0.220662047673516	1.37854903919964	0.118834909428482	0.128478919320481	-0.204036593874217	0.142710845913583	-1.4986235474933	-0.234613542587044	-0.965959983778297	-1.09238591469367	-0.651485486943811
0.661381720165282	0.0539636404072127	0.0489587435032623	-0.581538400974222	-1.12986495538947	0.0899985250453272	-0.015649020305882	0.628572917047123	0.935094740913463	0.687651025760303	-0.561426891806514	0.255241749791708	-0.01748416773846	0.128747867425981	-1.32186568029184	1.15684279279879	1.14111899366383	1.61624892395833	-0.824483681122781	-0.517214978269913	-1.06110786616817	-0.201253152799425	0.537507735007792	0.221263847192775	1.37666746762917	0.118757265039945	0.129876368300073	-0.200831526539964	0.143661434466013	-1.50088534293936	-0.233399089620655	-0.970513079612128	-1.09579737524804	-0.65344574518106
0.660960472532707	0.0529287420519156	0.0508029051622695	-0.585066939638726	-1.12928108396523	0.0929013860439769	-0.017746771988162	0.629451819894886	0.937687674436899	0.691472476997874	-0.558611320601505	0.254610265733003	-0.0191162250524037	0.127430998164615	-1.32125700659266	1.15938476723061	1.14889222875318	1.61575556458333	-0.821860057726054	-0.51672466996304	-1.05922881041179	-0.205143302832042	0.536375525340498	0.22187707831515	1.3747266840512	0.119082259570683	0.131993002453735	-0.197688432617312	0.144854147198514	-1.50410246375558	-0.232383118495007	-0.975744574111512	-1.09910562608569	-0.655461213505972
0.660673540714525	0.0520877858766176	0.0525705674693281	-0.588819125553074	-1.12890006910624	0.0961252187025483	-0.0194959235912759	0.630715761161219	0.939883691189705	0.695247995297006	-0.555468714967701	0.253476915530574	-0.0209384021268268	0.126112950508395	-1.32048460407992	1.16190376581016	1.15666138400962	1.61544085104167	-0.818600067677402	-0.51622630470646	-1.05723921680898	-0.209811578544151	0.535095293074333	0.222509978551186	1.37194538176668	0.120300704659285	0.133878022711838	-0.194336378059299	0.146461169392781	-1.5074718553196	-0.231263675679758	-0.98137985152523	-1.10211488210152	-0.65738573093051
0.660400718744828	0.0514695776837477	0.054361618488533	-0.592900927866856	-1.12873524751522	0.0994270000790662	-0.0207128783346457	0.632557223574859	0.942334065454542	0.698904050934832	-0.552438824513868	0.25213737436998	-0.0229236673107447	0.125136295365463	-1.31593921505034	1.16454099355637	1.16453255597527	1.61524163229167	-0.815159543573024	-0.515530024874441	-1.05523957829436	-0.214885877304754	0.534279856790591	0.222863043797295	1.36846903257785	0.121417599211899	0.13566579281988	-0.191049922603499	0.148548050514176	-1.51092829428936	-0.229948376785104	-0.987199929765033	-1.10524657186698	-0.659544410811323
0.659880761358466	0.0509847089535402	0.0561063751752305	-0.597001226222853	-1.12889398803882	0.102340900214019	-0.0218052044990472	0.634270171886496	0.945238636832194	0.702685503230157	-0.549512063950488	0.250835843499535	-0.0249235069172459	0.124633050132944	-1.31511656158217	1.16669124213591	1.17233893332501	1.615168325	-0.811603440078995	-0.514648865394773	-1.05363711362134	-0.220602446124061	0.533798111655627	0.222887723846666	1.36447646884317	0.12262643207123	0.138212468990349	-0.188153211622837	0.150863865052769	-1.51451099927879	-0.22846777222837	-1.00013890973956	-1.10852432849202	-0.661776353636387
0.65905347679407	0.0507238876234759	0.057918611536725	-0.600602665232392	-1.12935282762236	0.10472222275113	-0.0228906247391845	0.636148643807878	0.948254828241925	0.706789120746552	-0.546869497440315	0.249849832197241	-0.0268843495177583	0.124553082845482	-1.31449612764588	1.16845874923819	1.17973431508412	1.61525217916667	-0.808463380370902	-0.513786947951363	-1.02886129594425	-0.226775896874224	0.532774520946271	0.222862019522191	1.36061380467806	0.123597734849616	0.139911564878704	-0.185476519633886	0.153258365906394	-1.51823210790141	-0.226974929909399	-1.00691880423424	-1.11161358374636	-0.663752458054056
0.658000079540283	0.0503505808505679	0.059713821858394	-0.602864938420946	-1.12992889352755	0.106659604667459	-0.0236778737166222	0.637731910640228	0.951924040503554	0.710806256350529	-0.544142150022475	0.249419552170251	-0.0287979829651497	0.124782724866225	-1.31433611245337	1.16936917774197	1.18683713476386	1.61534853333333	-0.805716725129857	-0.512972790417818	-1.02819127626351	-0.233202663562633	0.531281539150918	0.223118389300661	1.35708161838516	0.124290952963813	0.142180881355295	-0.182799447810681	0.155436436712397	-1.52205269394098	-0.225270916825708	-1.01363568111827	-1.1144817873711	-0.66517149549414
0.65719566429407	0.0497508730152425	0.0614349482870483	-0.604259898843109	-1.13024900067402	0.108304786853693	-0.0241245078372184	0.638810710886472	0.955847873153705	0.714539718377184	-0.540979982573336	0.24960585235581	-0.0305483999882461	0.125085535170675	-1.31482085346842	1.17005400255258	1.19360914219017	1.61555751770833	-0.803455065465991	-0.512330344448342	-1.02738149785401	-0.239614622684185	0.529851438711495	0.223862164609786	1.35438968813464	0.125274602602843	0.145232205635007	-0.180250535517864	0.157737366715092	-1.52586291541665	-0.223171848474704	-1.02005946344414	-1.1173616190799	-0.668790934020488
0.656635271301646	0.049150503212403	0.0634212331933766	-0.605639336634869	-1.13052978911028	0.110060333412399	-0.0244213886922124	0.639819951863239	0.960120649842352	0.718109820979258	-0.537350052995872	0.250061503502909	-0.0323622793723358	0.125590520115472	-1.31533512256589	1.17081935529879	1.20049295746054	1.61617288229167	-0.800901952905179	-0.511644352437689	-1.02653745674314	-0.245957805984898	0.557950248204486	0.224288817417339	1.35213312042687	0.12610464252846	0.148119292969941	-0.178116738901842	0.160092578324402	-1.52971226840906	-0.220818965551176	-1.0237850491937	-1.12040949449872	-0.684877598599033
0.656348801131191	0.0486704051431412	0.0656910811962029	-0.607799600487111	-1.13105069075791	0.112062303722791	-0.0253219164663253	0.640436048901475	0.964300399441354	0.722347038030241	-0.533600365984916	0.25049547364461	-0.0339828738975699	0.1259671529544	-1.31552044279567	1.17211834914349	1.20746237031735	1.61675087708333	-0.798543057504913	-0.51125670110101	-1.02579404250012	-0.252197749450871	0.556389325098639	0.224387485643153	1.35026209294647	0.126270577225463	0.150533803774262	-0.176392300020626	0.162657880687597	-1.53381262301899	-0.218475428443123	-1.02961513832026	-1.12308035194618	-0.685539251662901
0.655961608896344	0.0482570615942595	0.0680698251575572	-0.61102300215141	-1.13191466932862	0.114083491307136	-0.0269225893783191	0.640978920375972	0.967998176130001	0.726969139786112	-0.52974645362185	0.250764035975918	-0.0354429145305903	0.12609560914562	-1.31553117488512	1.17398611666243	1.21444634339695	1.61726389791667	-0.796658437867584	-0.511017416045187	-1.02547908514171	-0.25851310061417	0.554022602030394	0.223629885868368	1.34845607815781	0.126274334608968	0.152510619500553	-0.18583673253784	0.165257952571863	-1.538199129178	-0.216161214592458	-1.03547240510576	-1.12552071137353	-0.686233868841292
0.655669764672859	0.0476869584172243	0.0705236957832187	-0.614607369920844	-1.1326843529433	0.116044732872588	-0.0293381455202904	0.640841375060304	0.970601210348501	0.731515538136017	-0.525929943449706	0.251289940581181	-0.0366645569600169	0.125728109796153	-1.31593143125886	1.17596639601849	1.22130810482652	1.61765868958333	-0.795481829066169	-0.510953982674297	-1.02511041760035	-0.265112143884446	0.550751141229492	0.222767160387086	1.34629451320913	0.126692407787703	0.154547335436927	-0.184627443744736	0.167532339309216	-1.54262642792132	-0.213616827044522	-1.04157373606239	-1.12796651170859	-0.687003048786881
0.655302151036495	0.0466844208750853	0.0729722406164934	-0.618234108301198	-1.133185824691	0.117952614114155	-0.032234393046349	0.64063852501812	0.972094486948037	0.735579643276698	-0.521981156282256	0.252000612392923	-0.0378956198342689	0.125070546880277	-1.31667340058896	1.17764981221167	1.21151377004895	1.61815348125	-0.793911688641579	-0.511021334922581	-1.02432558634443	-0.272272461344761	0.546749796991852	0.221911247526259	1.3440531711939	0.127361714285188	0.157109711637407	-0.183133124779218	0.169501199943595	-1.54689295772099	-0.211173377913008	-1.02998118313533	-1.13106083092882	-0.687578293853168
0.655004423763767	0.0454180851921756	0.0754983805952849	-0.621244867383803	-1.13355404868776	0.119343977137096	-0.0353033177065944	0.641343294848715	0.973638267022891	0.739300787765803	-0.518245592901975	0.252650745237052	-0.0393105898941492	0.124556313208666	-1.31744090047027	1.17931180321546	1.21819584272229	1.6186042625	-0.791802362016191	-0.511302516936306	-1.02299435593404	-0.279758066911187	0.542757242000312	0.221148197222012	1.34117536521222	0.128223191533055	0.159894341739448	-0.180967773486115	0.171348877183237	-1.55105330984243	-0.209035198350635	-1.03530114515764	-1.13520896144968	-0.687621188010442
0.654849132570585	0.0440803530438461	0.0782261996126057	-0.623974621798254	-1.13393910074477	0.120264408985949	-0.0381418795221373	0.642659722491845	0.975656980264737	0.7430777869196	-0.514678965358939	0.252779237139886	-0.0408041741541996	0.124500887759798	-1.31808644953735	1.18061838465485	1.22512675206601	1.61903473125	-0.789326919734015	-0.511642828316006	-1.02127527655508	-0.287377244993378	0.539184079751771	0.220534019782047	1.33809681096876	0.129770979216275	0.162473385857095	-0.178364219606803	0.173418443181981	-1.55517724290203	-0.207131543940529	-1.04035135087012	-1.14018401094709	-0.687351805102465
0.655335377835737	0.0431575907596488	0.0813060806070675	-0.626712884432717	-1.13444925944284	0.120865218702549	-0.0408692234989156	0.644391102596269	0.97770657035563	0.74722333906684	-0.511472196970832	0.252470420928685	-0.0423941014424807	0.124896728063132	-1.3185258551301	1.18170312660561	1.25036076951803	1.61936454895833	-0.78729876847351	-0.511749904009952	-1.01950941898529	-0.294635714225822	0.536281250272544	0.2204133545446	1.33430834391214	0.131359149200962	0.165035705785067	-0.176014708830942	0.175756968655967	-1.5594721788234	-0.205668679063471	-1.04557751591482	-1.14551134494039	-0.687230779062824
0.656459549237252	0.0426329569870472	0.0848449282564138	-0.629988859671199	-1.13504541632144	0.121028619512265	-0.0431567310856682	0.645755481629083	0.979734368430839	0.751766712242215	-0.508186555343289	0.252166463017079	-0.043981558670882	0.125481498146029	-1.31852063744981	1.18217631552606	1.25758669630102	1.61924098125	-0.785441410003807	-0.5116876936238	-1.01766141985999	-0.301694966237129	0.533831287873596	0.221052114587046	1.33072353428848	0.133071362064667	0.167453108996351	-0.17406818943439	0.178042933252966	-1.56425282458674	-0.204628024878945	-1.05094842342333	-1.15068431935404	-0.686954309744691
0.657887816282707	0.0425679574978254	0.0883795694723915	-0.633628106677491	-1.13597465113394	0.120977850281495	-0.0448977839950234	0.646873119970127	0.981540151713676	0.756325592081436	-0.505075444232178	0.25204595441384	-0.0456590501165608	0.126244893558839	-1.33096135500297	1.18208418721167	1.26499083847717	1.61863928854167	-0.783040143971078	-0.511810723430212	-1.01574368168665	-0.308951174108405	0.531726888550415	0.222438547814271	1.32748744114203	0.13519610774395	0.170589592339689	-0.172158413572322	0.180123151601425	-1.56913550469126	-0.20411660371946	-1.0565053939115	-1.15509607689287	-0.68632103254989
0.659131613631192	0.0427363444627858	0.104066778751246	-0.637362105053785	-1.13717360595047	0.120991966340876	-0.046561966604866	0.647459145643307	0.983874526156735	0.76039335175988	-0.501920240789297	0.252257271468496	-0.0473652733843115	0.127002081023989	-1.33789282544775	1.18172132026091	1.27269480941251	1.6177698875	-0.780391432117916	-0.512540445851599	-1.01376730950209	-0.316575548972506	0.529652833276867	0.224567221020708	1.3250713060576	0.137727337234214	0.174983203534166	-0.170054034261977	0.182296972250181	-1.57389014572647	-0.203300578454402	-1.06216735688326	-1.15949993388343	-0.68505397507267
0.659877754729677	0.0433183814430697	0.107766596559063	-0.641452188268723	-1.13845873078622	0.121635879971104	-0.0467243970050596	0.647228182785058	0.986694736457929	0.763876031049069	-0.498759677409017	0.252749602355811	-0.0490838790301621	0.127532540858196	-1.3375649855125	1.18110098408667	1.28022064594697	1.61675191875	-0.777834167633175	-0.513600933406654	-1.01182998899768	-0.324491030598946	0.527121709005389	0.227432341530031	1.32269641145436	0.139921047582059	0.17891040941652	-0.167461872624046	0.184989226720483	-1.57795495224631	-0.202168171506512	-1.06787330276505	-1.16402184981398	-0.683893654219363
0.66037769554407	0.0438637568644606	0.111634054684246	-0.645593442581693	-1.13964685774467	0.122446163371913	-0.049609364066983	0.647792244893175	0.989535780835045	0.767223259735339	-0.495299700883195	0.253650178013705	-0.050737086900137	0.127701397034546	-1.33751028878806	1.1808340925147	1.28729704942732	1.61571311666667	-0.775138612569044	-0.514769572144747	-1.00978418755443	-0.332513992112322	0.524138460274422	0.23090105458142	1.31995671826376	0.14243020039326	0.182738181775463	-0.164825881244735	0.188330757855356	-1.58195175453572	-0.200679937804729	-1.07314525861599	-1.16840406882099	-0.683375426469655
0.660788763252403	0.0440089647508644	0.115414712926974	-0.650093032595901	-1.14062992860285	0.123411318567594	-0.0528559253318054	0.648729867729994	0.992057109475216	0.770525264177903	-0.49142556160307	0.254723771552841	-0.0524830984484694	0.12749517421755	-1.33742958511258	1.18068073077228	1.29426266705124	1.61453928854167	-0.77244375409934	-0.515691421985984	-0.976971146767399	-0.340810752277573	0.520094702049194	0.234631128857602	1.31696734843703	0.144702498577465	0.18642703231568	-0.162623264865426	0.191902058062024	-1.58599276486296	-0.199552518449891	-1.08199911937477	-1.17220565654563	-0.683234559777078
0.660899819123616	0.0437803407851881	0.119091780220538	-0.654332736269535	-1.14149107891115	0.124432695085813	-0.0559553192711993	0.64907210307508	0.993931347578941	0.773996218271409	-0.48718424704908	0.255811543567011	-0.0545548798855946	0.12708586229606	-1.33705418042775	1.18078541827228	1.27414948247417	1.61377874166667	-0.769810870419552	-0.516162299789938	-0.974926987285424	-0.349653435469572	0.514979473622797	0.23862824876059	1.31433007881999	0.146430183985472	0.189806128954335	-0.160769260555081	0.195483853371576	-1.5902983390822	-0.198559044504481	-1.08654000476058	-1.17513557963427	-0.683033465075692
0.66725468066232	0.0436723338386159	0.122790498998087	-0.658528354292673	-1.14224019444739	0.125677310470431	-0.0585991532632941	0.649806182739455	0.995351722734885	0.777690961237349	-0.482437416063164	0.256810649504933	-0.0568840715023611	0.126583899543746	-1.33626141476407	1.18100755368895	1.28155431656235	1.613363246875	-0.768306303856085	-0.516320286064649	-0.980352528701739	-0.358801250211907	0.509158191426896	0.242944596018003	1.3123784244772	0.148361503718572	0.192639896211238	-0.158971553658529	0.199033835400508	-1.59456843364485	-0.197376457091894	-1.09165037179467	-1.1726559450075	-0.65784460430213
0.666718809597969	0.0437990924452147	0.126402464910519	-0.662672945321698	-1.1431056771119	0.11520442760898	-0.0606500755294336	0.651635456092704	0.996303375737915	0.781918468112746	-0.477660538128891	0.257606187629089	-0.0591365308693409	0.126261026788087	-1.33526357149612	1.18133927717379	1.28860420564637	1.61373225729167	-0.767741824643348	-0.516404465107975	-0.978539371766103	-0.367753892090576	0.503148236548159	0.247375586294964	1.31054893104381	0.149839621198336	0.195178191529365	-0.157029626934391	0.202839572663516	-1.59887833783795	-0.196273229029633	-1.09748539411698	-1.17477034516008	-0.657045384878291
0.666460749149532	0.0440431643626732	0.129583775518804	-0.6669538099452	-1.14407373735652	0.116187730532472	-0.0628963732896441	0.653210722286643	0.997366898282915	0.7862782470423	-0.473077752526387	0.258197634997511	-0.0610359106811466	0.126314192097927	-1.33439607958982	1.18132100065864	1.29514396440411	1.61461350729167	-0.766965658124108	-0.516691102412082	-0.980811255323607	-0.376378027772247	0.497426117728833	0.252199629691315	1.30917512462067	0.151571053051322	0.19821303546694	-0.155342001934391	0.206777581469338	-1.60320533174115	-0.195566781928348	-1.10371897042768	-1.17731016968803	-0.65593670366387
0.666584828039866	0.0441714614308108	0.132564721742725	-0.671076825979297	-1.14506849324452	0.116761595346904	-0.0658345682830568	0.654522325378369	0.998987955135526	0.79046016474909	-0.468933503700096	0.258566338607498	-0.0625906690216088	0.127044473500105	-1.33388032306725	1.18096169668137	1.30147987345301	1.615905434375	-0.765235511065284	-0.517142959423247	-0.979856725802301	-0.384686594852046	0.492067206279312	0.247823119004288	1.30788745880013	0.153849383832332	0.201945954884706	-0.153937812279217	0.210883242355312	-1.60752034356148	-0.195144832909624	-1.10958834540298	-1.18085496846735	-0.654779807855693
0.66683528120612	0.0441479779289207	0.135333537493532	-0.674577384128272	-1.14598813541575	0.11711946596685	-0.0689038568206062	0.654516376770328	1.00144485675734	0.794544219117612	-0.465352243919189	0.258956664181046	-0.064145587755569	0.128088724643185	-1.33353709082577	1.18056681031773	1.30786358266828	1.61731780416667	-0.762406674267407	-0.517502824218904	-0.979288843230278	-0.392927190633735	0.486745501071566	0.252268284695436	1.30685213378081	0.15678370892531	0.205837671571381	-0.152720969606805	0.21509516615799	-1.61183788742113	-0.194803357610729	-1.11478115287799	-1.18510440581238	-0.65354644145928
0.667052895581342	0.0438855956631123	0.138126091122684	-0.677233566389283	-1.1468854648406	0.117347745046258	-0.0713473087310142	0.654142640479033	1.00472143847183	0.798709413744225	-0.462095710272866	0.259485780240426	-0.0657523135896153	0.129285040765262	-1.33334416328816	1.18058374923819	1.31474527690989	1.618643325	-0.759570534285099	-0.517467615778875	-0.978591275040991	-0.400784790111887	0.48148431475835	0.257269686358948	1.30570658913894	0.160225461277093	0.208329144410517	-0.151538333830943	0.219457975035697	-1.61604515381406	-0.194283037285893	-1.11233689148251	-1.18960823949539	-0.652501603612118
0.666896899994787	0.0434669808914294	0.140834636523799	-0.679053160462755	-1.14781273664895	0.117939076167968	-0.0729956618271936	0.654453605161309	1.0079383605891	0.803013433206886	-0.458891445797123	0.260003475921937	-0.067323303752147	0.130278152545493	-1.33341459273017	1.18096483351849	1.32224431563805	1.61977665833333	-0.75735949381628	-0.517147918964372	-0.977493400136839	-0.408279397635255	0.476150577213698	0.262815848837495	1.30470140869528	0.163838420695163	0.210908034716639	-0.150568911417149	0.223911335625147	-1.61991601358761	-0.193576802230626	-1.1173417138577	-1.19383254237542	-0.651641421621434
0.666377825636115	0.0427299434003679	0.143375935377752	-0.680272464298761	-1.1491130035043	0.118944253443523	-0.0741092454899079	0.654811319655482	1.01042371970512	0.807287502383954	-0.455035772870675	0.26057174936998	-0.0687671125630961	0.131347949207328	-1.33368852150564	1.1815340333291	1.34216501581874	1.62053876770833	-0.756042023670326	-0.516730399759209	-0.975898942912608	-0.415458827946196	0.470941458958386	0.268118330904122	1.30402599980001	0.167440572850053	0.214540447681826	-0.149974428658528	0.228395844565753	-1.62337479173866	-0.192687645903082	-1.12274795644018	-1.19800390228387	-0.65098345629454
0.665782053874283	0.041798630702442	0.145957075548191	-0.681314739516948	-1.15063704676721	0.120195352344621	-0.0751996407468244	0.65487542280421	1.01216129767696	0.811488761110418	-0.450672783825292	0.260888643769441	-0.0702825851892727	0.132611058385425	-1.33408765738452	1.18195285435182	1.34991075397001	1.62080595520833	-0.75558346551022	-0.516509879427345	-0.95050181028203	-0.422668764889009	0.465315805640094	0.27330231409296	1.30376092971945	0.170757166593216	0.21819540341412	-0.14964849115853	0.232864062734501	-1.62656618778196	-0.191952595147386	-1.12830195596546	-1.20218331483393	-0.650525797160505
0.665586563863643	0.0410354250634596	0.148514442577283	-0.68248976894662	-1.15210303686122	0.121494143553413	-0.0763098647257446	0.655311408576797	1.01432502072098	0.815856473189962	-0.446293206360504	0.260705989417214	-0.0719079594407699	0.13376879973333	-1.33429804826245	1.18214594147304	1.35702881664018	1.62106116354167	-0.755190835036978	-0.516509637698368	-0.948710721281374	-0.429831213247346	0.459028035382526	0.278046324566932	1.30321999384041	0.174352684532399	0.221010195580986	-0.149483094606805	0.237295750217654	-1.62987803921907	-0.191356982695323	-1.12386619471954	-1.20613634172693	-0.649969737991971
0.665531671638401	0.0407823123859645	0.151032420831764	-0.68371709795007	-1.15331881771637	0.122722704614992	-0.0780542652527537	0.656719504976624	1.01708426149803	0.820494266716511	-0.441887259568641	0.259867793567011	-0.0735788854459029	0.134747451084581	-1.33440842485738	1.181955801795	1.3638760892416	1.6213511375	-0.753983476567275	-0.516723029073969	-0.947280372859476	-0.437144520488053	0.452454985937142	0.282494139556151	1.3025471299181	0.178285563005379	0.224064524812678	-0.149402458830941	0.241840381361511	-1.63336362463651	-0.190917226322663	-1.14168459160119	-1.20968575999892	-0.665279159445187
0.665142884547728	0.0409741419906229	0.153472702935789	-0.685342344550437	-1.1542902015231	0.124162733642569	-0.0804383363989986	0.657945073275038	1.02061334276696	0.825579664431764	-0.437129786955182	0.258679270878078	-0.0750351407923521	0.135485089090603	-1.33457208177988	1.18128288512834	1.37012140513066	1.62214150208333	-0.751802350959137	-0.516650260457765	-0.946240009130343	-0.444582680957721	0.44604627189315	0.286645233161746	1.30194716081977	0.182721826952	0.206040511704771	-0.148963221761977	0.246513478674837	-1.63674523469001	-0.190204352422369	-1.14776289684686	-1.21296202931038	-0.664489879114423
0.664222413254826	0.0415293672434575	0.156000407901995	-0.687448506515121	-1.1551899124298	0.126009859912524	-0.0830472165044006	0.658612954439676	1.02408693481829	0.830728109534366	-0.432081547518562	0.257770136262693	-0.0761956198342681	0.136236957050902	-1.33486198608382	1.18000369478743	1.39346914159912	1.62347861145833	-0.748682166306329	-0.516280904726944	-0.948441792119437	-0.45202140676768	0.439578025982264	0.290877053343941	1.30140528906169	0.187175745678756	0.210988015917465	-0.148306769175771	0.25134365209563	-1.63980059116631	-0.189043815539897	-1.153600886403	-1.21634466902047	-0.663732622126613
0.663033088275514	0.0421320580188176	0.158791762589037	-0.69018165447534	-1.15609417200728	0.128199820517958	-0.08536813877054	0.659368559902637	1.02743111589119	0.835614855885117	-0.427066524044384	0.257246846367281	-0.0771261373706242	0.137359238750467	-1.33528432468599	1.17849160908667	1.39964571302769	1.625171059375	-0.746396330393015	-0.515673329186639	-0.947919857674016	-0.459361154538932	0.432462741154289	0.295551653968861	1.30100152126563	0.191457765477487	0.21618403913409	-0.147513661417149	0.25613712859846	-1.64237276983994	-0.187294007283637	-1.15883642718945	-1.21999660493502	-0.663052642368656
0.661863769601122	0.0427386715646351	0.161869687949013	-0.692817069535213	-1.1571088005325	0.132295177310932	-0.0876588634082212	0.659356623925984	1.03080489953047	0.840095869212809	-0.422312924670363	0.256931931977943	-0.0780965073449615	0.138758179310298	-1.33567992790442	1.17674016495788	1.40622810934106	1.626863246875	-0.74482250796931	-0.515575463776417	-0.947366686032225	-0.466880832729843	0.425040133521275	0.300702674960806	1.30022824017083	0.195567344891182	0.221916313988988	-0.146765999779219	0.261036962366094	-1.6444751712335	-0.185406402952485	-1.16378465094133	-1.20224785046533	-0.66218246062095
0.660734948227438	0.0432188166254169	0.220065078659129	-0.694394694865029	-1.15812710640534	0.134194259632121	-0.0900135669655337	0.658242907242977	1.03431682699437	0.844422265447208	-0.417679395718877	0.25649002492666	-0.0792504957966298	0.14022681988128	-1.33597940895565	1.17515079469273	1.41285607708299	1.62783720520833	-0.744362208323135	-0.515784448719569	-0.946756556532664	-0.474887725532629	0.417803970708716	0.292052265078524	1.29901074099856	0.199730821154581	0.227809959373746	-0.1386613705894	0.266181067856255	-1.64624389712624	-0.183716348813076	-1.16891125510305	-1.20640176837578	-0.660693074773153
0.659779527964996	0.0435060655783238	0.223137939394931	-0.694810014532169	-1.15917624620116	0.135971344652363	-0.0927738568206063	0.657356423283014	1.03744180471671	0.849020678817209	-0.41351218132138	0.25589803985581	-0.0804006134185293	0.141417418743776	-1.33623371527826	1.17352503711697	1.41908328906456	1.62823772604167	-0.744011578071034	-0.515896064001758	-0.946191898206647	-0.483249999940113	0.410444542244718	0.297798832714982	1.29733228828914	0.204148027455172	0.233214501594304	-0.137680520899317	0.27144642413265	-1.64775782645311	-0.182032457543055	-1.1740540789024	-1.21073395311535	-0.658839504421283
0.658973853535393	0.043479456118726	0.226151158088268	-0.695077335417089	-1.16025997813282	0.137941493100405	-0.0952572823805536	0.657143388330099	1.03947393802628	0.853562052838788	-0.409675913715746	0.255415706016404	-0.0813129530250298	0.142428094926818	-1.33654193514114	1.17254068579122	1.4250486116452	1.62830895	-0.743556187757014	-0.515751567433081	-0.945696492880338	-0.492193748581116	0.402429398420692	0.303260162591049	1.29539383999425	0.208924247100764	0.238087727581948	-0.136947230610061	0.276686301929398	-1.64899250979266	-0.180045613419437	-1.17945748898231	-1.21490996971602	-0.656766090406899
0.658271747297463	0.0434483599904184	0.229339255415284	-0.695985301725188	-1.16124414269363	0.140044381089608	-0.0975028028021609	0.657355260465805	1.04099844346203	0.857878442726666	-0.406072783825292	0.255114248948253	-0.0821494585853381	0.143705463797863	-1.33690831059344	1.17260487849955	1.43089280519359	1.62818447083333	-0.742551516151529	-0.515576002545238	-0.94503916554642	-0.501567329794422	0.393753707501347	0.308835547138822	1.29387467875377	0.213864788010849	0.243091921553114	-0.136416324962678	0.281922041888064	-1.65007092213557	-0.177507853437484	-1.1848951145856	-1.21873449377937	-0.654782525223214
0.657339286801737	0.0434669849776492	0.232846905880278	-0.697803012299574	-1.16229598743233	0.142201601062619	-0.100341524804796	0.657848098879815	1.04274437555969	0.861725766610736	-0.401985499005261	0.25476019825662	-0.0828192832217791	0.145369539482782	-1.33720051922036	1.17375762471167	1.43655356095396	1.628238246875	-0.740902959097128	-0.516140288113199	-0.944342253050077	-0.511285681610039	0.384861772927178	0.314813313685362	1.29304771925703	0.218651360970814	0.247098317359142	-0.136288225789123	0.287346567901184	-1.6512354922488	-0.175003319261982	-1.190590541439	-1.22231280629841	-0.652919906247376
0.655973890970867	0.0435842308658911	0.236278794515711	-0.699779549746295	-1.16357087472637	0.144341789996493	-0.104788507676996	0.658612876918532	1.04465798721537	0.8656781359782	-0.39702669618836	0.254134911481991	-0.0834723627769541	0.147284799138557	-1.33743891904897	1.17505051060182	1.44197546878806	1.6286511375	-0.739331928579658	-0.517208265169432	-0.943900615648849	-0.521009839035562	0.376627687572788	0.32115311767587	1.29277804703542	0.223196690220431	0.251869274108814	-0.136479948413091	0.293188175413088	-1.65285902092866	-0.173064280236491	-1.19639531634207	-1.26844901596667	-0.651535731648986
0.654429717112648	0.0436158173405053	0.239304155690186	-0.70156452640552	-1.16515593689154	0.146459090941163	-0.11065929819083	0.658299759884398	1.04657587172793	0.869214094302718	-0.39141511559368	0.253283389046094	-0.0841497472936358	0.149019429821431	-1.33772264119713	1.17578225776091	1.44718027063138	1.62919618958333	-0.737860378380631	-0.51828955165924	-0.943699876696551	-0.530878462649395	0.368952701673183	0.327235191157455	1.29243474497163	0.227897275431545	0.257164200152627	-0.136972058433752	0.29913217307685	-1.65493924364858	-0.17168712706708	-1.20209889653038	-1.27187859070159	-0.650110310657557
0.652842876666577	0.0437919987686387	0.24209742936393	-0.703126915283134	-1.16718211499727	0.148704677985695	-0.116421590680949	0.657160650465579	1.04923071934868	0.872551321931235	-0.385224779130457	0.252601685689144	-0.085015583478409	0.150353569816227	-1.33805681087909	1.17574819052607	1.45202356095396	1.62956311666667	-0.735801466394785	-0.518828631859998	-0.943247228174456	-0.540934648776813	0.361329144613586	0.33331343674065	1.29117508488996	0.232661902974752	0.262693479313833	-0.137952580988848	0.304937618310024	-1.68406345637531	-0.170459897200172	-1.20802230423669	-1.27573498487937	-0.648387176586322
0.651379202867466	0.0442881189034844	0.244924902019952	-0.704771268845138	-1.16938429027272	0.150770669888532	-0.121546952999789	0.656151037843311	1.0524792713002	0.875948867943506	-0.379152830773649	0.2522510045994	-0.0858137442996236	0.15119744550858	-1.33827282687605	1.17536780463591	1.45663586510142	1.629866371875	-0.733434842113493	-0.519140579007392	-0.942204734759179	-0.550947086263222	0.353498471554739	0.33926445194677	1.28961711336364	0.237004237803017	0.268203439995353	-0.139033723378656	0.310678223934969	-1.68698767434949	-0.169413865167689	-1.21393182239477	-1.28006934052107	-0.645836366904596
0.649762498765327	0.0450106278420889	0.2481070977268	-0.706507246113254	-1.17153517675811	0.152820575421595	-0.125836808072253	0.654922266097492	1.05615026131981	0.879822746724973	-0.372987768175839	0.252154696822747	-0.0862509021268262	0.152042796982503	-1.33804416328816	1.1752026176094	1.46096800795857	1.63032678854167	-0.730459770242639	-0.519363594473948	-0.940873051264885	-0.561032583110365	0.345885339387038	0.345356866467289	1.28840070016421	0.241101481294593	0.273222728518102	-0.140133899859372	0.316607161844933	-1.6508843267759	-0.168500427315219	-1.22012685760325	-1.28469033014597	-0.642782052918971
0.648086195419778	0.0458301599699871	0.251652585239231	-0.708314810554089	-1.17345255470212	0.155089428323078	-0.129561814659868	0.654334309235728	1.0599491385253	0.884105642853596	-0.367264763481005	0.252180514973894	-0.0863272494322151	0.152984553794518	-1.33730988172274	1.17517225539349	1.46503768076963	1.63109553854167	-0.727253561706594	-0.519419712470467	-0.93930047663802	-0.571230191286051	0.338889315698376	0.351373144923823	1.28799857015649	0.244937504593654	0.278126592962962	-0.140939125410336	0.322916363031023	-1.65369532987187	-0.167202667333265	-1.22631195136067	-1.28879780173796	-0.640138629596562
0.646337830758863	0.0466988186685262	0.255162212659247	-0.710005344347473	-1.1751163391962	0.157513557877734	-0.132756109785033	0.654277043908202	1.06437155877124	0.888594843192077	-0.362334090554557	0.25244706355689	-0.0862856968231482	0.154114920695376	-1.33641465462314	1.17525428664349	1.46899703560834	1.63200361145833	-0.724036373515528	-0.51902870355927	-0.937606198031055	-0.58156135023365	0.332044156833927	0.357256180873549	1.28779892994017	0.248890129839771	0.282937793112747	-0.14160873629188	0.329361879249911	-1.65626709457776	-0.165348936225663	-1.22700591101477	-1.29263962517124	-0.637497082244484
0.644563418889849	0.0474212560982948	0.25841135578377	-0.711349494946215	-1.17672834162216	0.159720548431041	-0.135878968810066	0.654193539952343	1.06909765483255	0.893057895868193	-0.358059990398062	0.252943160469845	-0.0863510197487252	0.155130373652516	-1.35374000986778	1.17494591779879	1.47251440888023	1.632695278125	-0.721210632692883	-0.518482988102956	-0.93598020666436	-0.591858567019906	0.325072197819075	0.362810461439604	1.28723030616796	0.252221373003191	0.287112498224149	-0.142441497138986	0.336078601327367	-1.65882258683782	-0.162812692147161	-1.23236797296412	-1.29653469224835	-0.63493107396434
0.642678058130105	0.0480080596533057	0.26148649177254	-0.712049287923687	-1.17825677789023	0.161769752209718	-0.139496768546561	0.653318732045185	1.07323104905818	0.897704257196731	-0.353948566297906	0.253765484609522	-0.0864598734698543	0.155992349043765	-1.35304977761923	1.17461549639728	1.47572756095396	1.63324814270833	-0.719004291472184	-0.51791118845121	-0.934462746172699	-0.601980028207123	0.31775002259817	0.368561006398733	1.28680426047764	0.255732379894463	0.294846010883512	-0.143291639184441	0.342957080975134	-1.66108009148178	-0.160043206471546	-1.23746579209415	-1.30101348220009	-0.632009735340914
0.640570366125535	0.0485507729028716	0.264203728714693	-0.711901114593059	-1.17978481791853	0.164142221845346	-0.143793896346297	0.652541308939324	1.07619027201309	0.902574655969738	-0.349391171931708	0.254558990007632	-0.0864742661131387	0.156763599183165	-1.35241490467844	1.17425887944652	1.47850980519359	1.63370204895833	-0.716990940078995	-0.517572749446805	-0.924216235880748	-0.61192979989662	0.309690114720748	0.374616961395654	1.28639334777485	0.259263207393916	0.299342210613404	-0.144420693936507	0.350097412541312	-1.66312463018147	-0.157379486642988	-1.24279626896191	-1.30567800923996	-0.628600040671255
0.638434883207933	0.0490364118854026	0.266694072049782	-0.711294368094175	-1.18120884500839	0.167186837229961	-0.148752486596627	0.651882828353813	1.07822543508562	0.90726516792235	-0.344436281477875	0.255229802254596	-0.0863071681661765	0.15749996214365	-1.35180395547836	1.17404397651091	1.48075696187562	1.63434775208333	-0.71534112804892	-0.517201263223308	-0.922671163496654	-0.621812948407165	0.301121840609074	0.380931209439956	1.28622999935856	0.262574955370289	0.303422548998759	-0.145804229577003	0.357250705739263	-1.66522092739509	-0.155147970739536	-1.24807616702995	-1.30999392912746	-0.625104128992801
0.636419621356649	0.0494638120284205	0.268829452525889	-0.710621398741628	-1.18253706900516	0.170350292020785	-0.154848033368696	0.650882641391042	1.07968204709774	0.911781504922562	-0.339215506829987	0.255814259491438	-0.0967604599531516	0.158115032215394	-1.35109697375872	1.1736067487647	1.48283520150696	1.63505478333333	-0.713424525881737	-0.516378839787889	-0.920930467143346	-0.660695520866406	0.292823513855924	0.386500889496209	1.28602836819202	0.265528086523209	0.307973618176429	-0.147495810155515	0.364259547504022	-1.66744131748797	-0.153012687635544	-1.2531082341154	-1.31361080291609	-0.47446214686104
0.634437592354009	0.0498084723614473	0.271238980513256	-0.711290475258779	-1.1838326113078	0.173285946541702	-0.161957783039315	0.650203072773427	1.08080619609079	0.916391960814248	-0.334349661759564	0.256304266660804	-0.0962554444716234	0.158230615279221	-1.35003547424604	1.17295189554501	1.48503432132262	1.63603850729167	-0.711400836142684	-0.515391272441787	-0.918963074803233	-0.670112390167318	0.285394617446825	0.391019743324106	1.28576240196313	0.268365788885931	0.311492848368506	-0.149277585293257	0.371011124465115	-1.66982692739509	-0.150871255197014	-1.25754010958456	-1.3169093473618	-0.470763091178161
0.632002860116156	0.0500038120284204	0.273954468610582	-0.712846022244774	-1.18534119919822	0.175756877715791	-0.169487506359473	0.649693455591093	1.08221382396461	0.921366907926581	-0.329939059255652	0.25667097550021	-0.0956531542730316	0.158128645092239	-1.34857957056857	1.17211966306394	1.48760408629958	1.637096840625	-0.707651502726761	-0.514130698847605	-0.916687835660847	-0.679087331065664	0.278429962436485	0.394590368269174	1.28424758682131	0.271190050535461	0.314935649238855	-0.150979393144496	0.377503774298881	-1.67224412863348	-0.148863195192503	-1.26161654473134	-1.32027464588344	-0.46752521026822
0.629164264143424	0.0499648724023097	0.276892557164129	-0.714611753927339	-1.18680654641343	0.177884543032931	-0.176923899422234	0.649161300275193	1.08401632351906	0.926501411840269	-0.325898527174275	0.256903539181047	-0.0946775270041869	0.157960933854738	-1.34717131944536	1.17122553427607	1.49023159321202	1.637725746875	-0.705325226425544	-0.51310057491029	-0.914141256954599	-0.68724234626323	0.27176567403641	0.398003491236562	1.28125348683235	0.274170932727541	0.319072777840295	-0.152273255059096	0.383870527825704	-1.6745483020081	-0.147397377461846	-1.26588838108707	-1.67139674799106	-0.46476338402257
0.62627968558804	0.0498201405604465	0.279561335312342	-0.71578302447737	-1.18825288018478	0.17980052144049	-0.223192849495178	0.649085913239467	1.08617839356005	0.930872022163941	-0.321438550648453	0.256726088944878	-0.0934687292249856	0.158155733304573	-1.34602179368883	1.17000608588591	1.49269713238253	1.63824111145833	-0.702965218119895	-0.511719263837874	-0.911694674583332	-0.694799809957929	0.265124660688036	0.401688531229529	1.27710604835977	0.277793761430234	0.324343467366105	-0.153293231815295	0.390206398074604	-1.67662719984091	-0.146423014727806	-1.27047307746414	-1.67579119491843	-0.462210981849582
0.62385029283082	0.0497290485183581	0.281987427609236	-0.716257477491375	-1.18966811722107	0.181927646946561	-0.228995339613755	0.649472891966755	1.0884248781439	0.934679669720531	-0.316608855812773	0.262134761353926	-0.0920201973010047	0.158492140873065	-1.33712414783868	1.16827831599955	1.49519915081571	1.63861441875	-0.700809797300405	-0.510149533222284	-0.90953484683915	-0.702574767742461	0.258689014889954	0.406171026614957	1.27298977201059	0.28135561879186	0.329586684653021	-0.153971348206479	0.396614264909001	-1.67849516268921	-0.145524246399361	-1.2752886675238	-1.67953164929459	-0.459100931768942
0.621641613711932	0.0498040674171225	0.284137606003106	-0.716450140369392	-1.19135504333044	0.184230157068018	-0.234158659771857	0.650094878332151	1.0910319089762	0.93808545034249	-0.311998957534213	0.262061847502575	-0.0908468789153541	0.159136685685525	-1.33617792569052	1.16627406647304	1.49817795265903	1.63930725729167	-0.698539459537393	-0.508666091657191	-0.907589884405578	-0.710789458725237	0.252599872193957	0.411015950584368	1.26939286659176	0.284694674797111	0.333647177600199	-0.154590786911713	0.403166897670254	-1.68044783761181	-0.145002807193405	-1.27988749017008	-1.68320183923873	-0.455762042880054
0.619267491475261	0.0500186450042094	0.286167166744758	-0.716578549137406	-1.193334436841	0.186574475556546	-0.239031242117049	0.650953520800059	1.04011719247735	0.94169236804928	-0.307677243919189	0.261953469124196	-0.0898341894000863	0.160253045672143	-1.33530528476498	1.16397783067758	1.50692229524186	1.64022587708333	-0.696297673823107	-0.507348582694783	-0.906086237713257	-0.719321593139286	0.246892314382338	0.416088320277609	1.26572317891932	0.28790595788615	0.337051885733453	-0.155148758674798	0.409718820574378	-1.68250578807621	-0.144044753956319	-1.28461715711331	-1.68677046493705	-0.453056610404034
0.616656448010707	0.0502463454843404	0.288034277933856	-0.717240919748325	-1.19573304798019	0.189127053154388	-0.243808857400316	0.65096367151029	1.04403199559192	0.945688359164152	-0.303324231399627	0.261440006286359	-0.0886691402862715	0.161455614349887	-1.33468441255016	1.16169454469273	1.51011985172799	1.641474965625	-0.694354393092211	-0.506113585255471	-0.904767443503984	-0.728062711004872	0.241377875578052	0.42131010985307	1.26213630992031	0.291069064974314	0.340655224568987	-0.155756588392429	0.416174818417851	-1.65984304518874	-0.142742994425528	-1.28953642146478	-1.69020579454599	-0.4511172185867
0.613605324946515	0.0504435688983765	0.28942175526906	-0.718520911629795	-1.19812745008269	0.192064570023484	-0.248440425252754	0.650647822995732	1.04829698113141	0.949802622967834	-0.298530060820598	0.260967050205278	-0.0872111139142873	0.162773007755337	-1.33409185398989	1.15952952338592	1.51282604564451	1.64311702291667	-0.692827640600516	-0.504679151167588	-0.90380774770043	-0.737323129782311	0.235901122428965	0.426387546787235	1.25844041542743	0.294181567708945	0.344386587114005	-0.156673410017773	0.422369049705478	-1.66220724088926	-0.14102798201858	-1.28494190267104	-1.69385218933184	-0.449413778725908
0.609959133513325	0.0504224104552259	0.290522550730253	-0.719736131844937	-1.20026424984009	0.195325190806208	-0.253365497716522	0.650870593692739	1.05259820471317	0.953755135131997	-0.293738002917624	0.260582861016089	-0.0853847846381832	0.164173609963433	-1.33348450062862	1.15756756789349	1.51530809663158	1.64482118958333	-0.690817225318124	-0.503147880041909	-0.923329098938283	-0.746762575915376	0.230222931039606	0.430933296985002	1.25505829204149	0.29773653926878	0.348458405841496	-0.157767659329069	0.428396109638984	-1.66453747316007	-0.139204970513955	-1.28049760112286	-1.69781773495567	-0.447550997552832
0.605596368017013	0.0501980014246816	0.291447087198638	-0.720539854191192	-1.20191841541171	0.198646162466128	-0.259135537242213	0.651147113905238	1.05649850059748	0.957675972872636	-0.289420866767389	0.260269727570143	-0.083402198689005	0.165641730107666	-1.33285621554007	1.15584021230637	1.52802102267719	1.64663056458333	-0.688146311696861	-0.501730612808478	-0.922886868911944	-0.755824227384475	0.224648133145265	0.21759560108213	1.25142484540204	0.301064440712665	0.352509703860703	-0.15902464107838	0.434393472384964	-1.66657264736319	-0.137301762753973	-1.28474797153702	-1.70202284482532	-0.446037887460311
0.600632773029425	0.0498444760390447	0.292561604365393	-0.720674073797441	-1.20343179861195	0.201881304166533	-0.265418066886483	0.651066979839253	1.06035227590338	0.961983615140459	-0.285373722792429	0.259814051894467	-0.0813933555329077	0.166976308747865	-1.33212730438029	1.15432375870788	1.53004390200813	1.64836064270833	-0.685248551453229	-0.500153196030848	-0.922390003971939	-0.764510194962997	0.219184164354138	0.219462163947062	1.24803319105926	0.304044393130078	0.35570612117763	-0.160092220279483	0.440758595037492	-1.66842577313536	-0.135041819149191	-1.28870935980198	-1.70672118374525	-0.444773357709016
0.595555935735813	0.0494131735566666	0.317766079126106	-0.720706077044854	-1.2050197901211	0.20484462400459	-0.271493877163162	0.651009573149634	1.06427684097568	0.966971879367242	-0.281223018567076	0.259329339056629	-0.079313324036004	0.167928065188146	-1.33125284475355	1.15276541353743	1.53158478519901	1.65002366354167	-0.681964185451014	-0.498072862117092	-0.921968899933309	-0.77305043474685	0.21383150407965	0.221491736629902	1.24479664321685	0.307072975497176	0.378807970652533	-0.161183676030171	0.447425721463946	-1.67039550380005	-0.13272730076435	-1.29273058571521	-1.71175920981601	-0.443894637736178
0.590667871740855	0.0489427884305043	0.318758015174654	-0.720337684513903	-1.20671358573416	0.207391992425643	-0.277273086649328	0.651237200318516	1.06828300115366	0.97242055188681	-0.276503300257217	0.258825969124197	-0.077167714917918	0.168780100428472	-1.33025625600855	1.15084485245788	1.53891407781861	1.65154228333333	-0.678070099072276	-0.495651323655553	-0.909189970807032	-0.782092751531724	0.208724510283825	0.223192878449029	1.2418642052961	0.310348210675475	0.381970535715255	-0.162377873688572	0.454148113412909	-1.67276144153171	-0.130263714028505	-1.29678136791957	-1.71654209249757	-0.43653270520242
0.585808475437117	0.0486352759164576	0.319677492359855	-0.71949978315405	-1.20842504838452	0.209513153019436	-0.28356429877054	0.65121024119952	1.07252871416812	0.978265791996816	-0.271270358160191	0.258340462367439	-0.0750258560667543	0.169903460154876	-1.32933671211215	1.14872650492001	1.53986549111646	1.65300361145833	-0.673666904166407	-0.493419024157447	-0.909041449641555	-0.791725257441888	0.203846544500781	0.224975459219754	1.2385807531385	0.313505670749856	0.385602338748396	-0.163481889700969	0.460730501767658	-1.67510164415093	-0.127753400471095	-1.30114869857331	-1.72098733272104	-0.434677980384144
0.580887210118126	0.0487276408158349	0.320805762869834	-0.718162234950273	-1.21003642814799	0.211298416177329	-0.290405734870672	0.650845096075373	1.07732189548069	0.984341098745283	-0.265758934060034	0.257892987705278	-0.0729382012514644	0.17133169330606	-1.328339321139	1.14675283067758	1.54098649786174	1.65453655416667	-0.66917620095489	-0.491854849211223	-0.909000815593544	-0.801743984223379	0.199972940439868	0.226468753194929	1.23516207749563	0.316599504156112	0.39009674429043	-0.164203923964055	0.467428767559733	-1.67711922507507	-0.124729676130919	-1.30582262969204	-1.72522936624059	-0.432507768249445
0.575973808218767	0.0490573598882635	0.348164683921723	-0.716352107083417	-1.21153513026059	0.212817795394604	-0.297606775713887	0.650640919053554	1.08329201783886	0.990599423264004	-0.260220084294776	0.257617624529602	-0.0708696554474935	0.172880130167143	-1.32740064755302	1.14495373029879	1.55252086962523	1.655853871875	-0.664546173269398	-0.490665116547082	-0.909149446709542	-0.811317456023446	0.196458285429528	0.227659121258593	1.23164593358216	0.32015549846808	0.39407977743029	-0.164639069453037	0.474521961018263	-1.67868612648352	-0.121759321968952	-1.31100641028076	-1.73018345562607	-0.430445433284307
0.571271355210139	0.0492426985336814	0.349430042790109	-0.714601958920235	-1.21302873988356	0.21416079134602	-0.304995866622977	0.649910799807787	1.09021821806133	0.996665802574349	-0.255449544388673	0.25721889986744	-0.0688322755628041	0.174303646021572	-1.31049464074709	1.14306819526091	1.55355260074693	1.657031996875	-0.659566289548467	-0.489353837227201	-0.909618052170418	-0.820289256090994	0.192853510095819	0.228679857818432	1.22726963074583	0.323574214285187	0.397537216112185	-0.16493309493513	0.481875537260514	-1.67976390014302	-0.119083786214384	-1.31608592125527	-1.73590433830763	-0.428728284493327
0.566863503612235	0.0489765201702124	0.350809401309232	-0.712404640064949	-1.21456087169393	0.215757876366264	-0.312832032630883	0.648096884761846	1.09774664742729	1.00242266210471	-0.251332603856592	0.256954558651224	-0.0668820833783067	0.175886642936185	-1.31015629002087	1.14133746609425	1.55459731757244	1.657867153125	-0.654432178252786	-0.487722342809501	-0.910022820358067	-0.828991738360496	0.188789456702324	0.229510048986634	1.22191023553558	0.326743520782671	0.400694347735477	-0.165335953061851	0.489136957873327	-1.68030389273013	-0.11667154168472	-1.32078623453107	-1.74199135134301	-0.427235538609925
0.562659084256125	0.0486038610630509	0.352122393916484	-0.710114981043232	-1.21616684561488	0.217660413478274	-0.320413060298867	0.646488984444922	1.10509955955188	1.00820325761983	-0.247419380069424	0.264055380021127	-0.0650971351613503	0.177708114256954	-1.30972949229344	1.14011850302606	1.55571294715455	1.65845243958333	-0.649436020999187	-0.485635037677882	-0.910043025599041	-0.838005770781974	0.184447371723945	0.230462319649666	1.21550973448713	0.329222321920278	0.403392011094398	-0.165824245072871	0.496138997589384	-1.6816787785513	-0.114259477619753	-1.32503087534756	-1.74770795841936	-0.426369242808116
0.558718797776241	0.048257523337032	0.353403440543181	-0.707967244083621	-1.21794907547438	0.21999620295196	-0.327361663724427	0.64526710068104	1.11203069859526	1.01370285567357	-0.243600874592115	0.264082277794406	-0.063290939880549	0.179341726390332	-1.308845076956	1.13948739507152	1.55676811577625	1.65874254375	-0.644568454554004	-0.483092581465651	-0.884621302474413	-0.847674666425339	0.179914527204297	0.231915215285672	1.20896116589647	0.33127882487368	0.406081305234073	-0.166455650031548	0.502871884641231	-1.68208175687947	-0.112099446038431	-1.32905080284095	-1.75298847611024	-0.425596034085375
0.555014348865811	0.0550554729391537	0.354332400319651	-0.706738476070631	-1.21989069884444	0.222377147621324	-0.333704549099921	0.644997397769436	1.11859860515811	1.01865876851469	-0.239659481790863	0.26399932401573	-0.0613398054581695	0.180699787428955	-1.30778169235524	1.13898875634046	1.55775406244048	1.658812075	-0.640059811143151	-0.480161828623289	-0.884062782573915	-0.857808489458101	0.175651930851599	0.233263976152412	1.20211536300496	0.333403515860335	0.408742900440963	-0.167288027786369	0.509265931725426	-1.68236290239031	-0.109871814637573	-1.33278965101056	-1.7581949342108	-0.424935612782898
0.5511900847684	0.0548701678993658	0.354933389899953	-0.706451451512076	-1.22198900876054	0.224745001872336	-0.340275524066983	0.645165080571145	1.1250731746798	1.02303610614956	-0.235840741571771	0.263541420844339	-0.059270963369765	0.181810058422598	-1.30667636513914	1.13821839649197	1.55834729466188	1.65876936666667	-0.635549321109929	-0.477393220613456	-0.883711593665516	-0.868237415496599	0.171413878586136	0.234478817638508	1.19514202452135	0.334991240100108	0.41161351268586	-0.168455447724386	0.515337874397723	-1.68256948443365	-0.107193833586367	-1.33873418314423	-1.76333926568193	-0.423730198155987
0.547212632744913	0.0548649954855724	0.355271302467623	-0.706841065881876	-1.22430221405722	0.22676421914629	-0.358791662190291	0.645103339537376	1.13150123697123	1.0272257718995	-0.231733229834682	0.262802564990764	-0.057326367613475	0.182858420937003	-1.305629901165	1.13747320236319	1.55866664491848	1.65893720520833	-0.630872164410039	-0.474943666173222	-0.883469524599083	-0.87857709803628	0.167168832524847	0.235128808988366	1.18779826334708	0.336539273900151	0.414293437793518	-0.170002456161025	0.521197619208578	-1.68287280951105	-0.104274275724873	-1.34278132600137	-1.76857453197616	-0.421995678055112
0.543074513581894	0.0515456793080199	0.355934082606164	-0.707523753115486	-1.22630280639523	0.228558767054523	-0.36736223448341	0.645197687333724	1.13781729703797	1.03182153559741	-0.227848605421537	0.261884841896971	-0.0555057089308401	0.183464554537984	-1.30454363164257	1.13668002054501	1.55892339895074	1.65967249166667	-0.625750849349132	-0.473017840095172	-0.873604924154206	-0.889024446904906	0.162409046850847	0.235737368306731	1.1804539878808	0.338099143184771	0.415862582148508	-0.171691256092157	0.526926655959409	-1.68314259898474	-0.101572795914361	-1.34658197535202	-1.77375234948081	-0.419886436102879
[truncated: 4,625 more rows]
