# Supplementary material for: Noradrenaline causes a spread of association in the hippocampal cognitive map
Source: Nat Commun. 2026 Mar 14;17:3961. doi: 10.1038/s41467-026-70659-x (PMC7618954; doi:10.1038/s41467-026-70659-x)
Supplement: Supplementary file 4 — Source data [file 41467_2026_70659_MOESM4_ESM.zip › Source_data/Figure2f.csv]

data_drug	data_plac
5.11695906432749	-6.69934640522876
-2.8735632183908	-0.892857142857143
-2.06552706552706	3.01724137931034
6.94444444444444	1.17521367521368
4.38034188034188	-1.21082621082621
7.76353276353276	5.76923076923077
-0.925925925925926	-4.77207977207977
4.38034188034188	2.13675213675214
5.44871794871795	-2.02991452991453
9.54415954415954	1.70940170940171
-1.38888888888889	10.3276353276353
8.04843304843305	3.27635327635328
-2.31481481481482	-3.88176638176638
-3.0982905982906	1.28205128205128
-0.32051282051282	-4.2022792022792
2.31481481481481	-2.27920227920228
-0.925925925925926	-4.87891737891738
-3.06267806267806	2.92022792022792
6.37464387464387	-1.35327635327635
4.16666666666667	6.48148148148148
5.87606837606838	-3.27635327635328
-3.91737891737892	-1.21082621082621
