# Supplementary material for: Noradrenaline causes a spread of association in the hippocampal cognitive map
Source: Nat Commun. 2026 Mar 14;17:3961. doi: 10.1038/s41467-026-70659-x (PMC7618954; doi:10.1038/s41467-026-70659-x)
Supplement: Supplementary file 4 — Source data [file 41467_2026_70659_MOESM4_ESM.zip › Source_data/SuppFigure14e.csv]

learntime_plac	gaba_plac	learntime_drug	gaba_drug
23.2961743131333	3.93595042777094	24.8044105858166	3.49909807077135
28.1513537174667	2.77229453252041	24.1617219709833	2.91151683870403
36.7053463500001	2.63052674272831	28.92574961085	3.04487233917034
49.0154644669833	3.51183260676273	20.4757263522666	1.6089027370773
40.5759846742333	3.43244793181639	39.2348463228667	3.04371893194584
17.5267085682833	4.6458159889884	20.2472293538	4.04746976748162
24.5519044880333	4.53681162890748	60.8312843520166	3.84042515926086
41.7106328461166	4.26960614387361	49.3687831265	3.89586658311357
20.0107340736834	4.0215551291649	25.0019330259167	2.94560717474481
35.0467977379498	2.16341502680153	35.3537851557833	3.43779395249167
24.9967173351	3.63075559263711	26.3864389444167	3.0631932697443
34.4539976537	4.00297916364318	32.9858089482501	4.02539518421044
18.3841521810168	4.27053829333068	26.4031884073834	2.8497897938578
20.797358838	4.30765638321939	34.8980660200999	5.03705301812138
24.7401286830499	3.52035498965215	22.1645695655833	3.18240041386836
30.4406251762499	3.76795822740354	26.7344684141168	2.50086351425561
18.1450934550668	3.0080744214296	23.0500798768833	3.95963586132008
19.99555246345	4.06065095372265	29.6312105278167	2.04318087332992
NaN	NaN	15.5528275907502	2.49751856070256
