# Supplementary material for: Noradrenaline causes a spread of association in the hippocampal cognitive map
Source: Nat Commun. 2026 Mar 14;17:3961. doi: 10.1038/s41467-026-70659-x (PMC7618954; doi:10.1038/s41467-026-70659-x)
Supplement: Supplementary file 4 — Source data [file 41467_2026_70659_MOESM4_ESM.zip › Source_data/SuppFigure14d.csv]

learntime_plac	learntime_drug	xss_plac	xss_drug
23.2961743131333	24.8044105858166	0.332997163797446	0.509452602023184
36.7053463500001	24.1617219709833	0.412563427991323	NaN
47.8176397090666	28.92574961085	0.232331019184326	0.0852486727372714
49.0154644669833	20.4757263522666	-0.130797953161278	0.36800601652815
40.5759846742333	39.2348463228667	0.724806446736084	0.460688239251032
17.5267085682833	20.2472293538	1.17613077295335	-0.432156086184266
24.5519044880333	60.8312843520166	0.29035388886258	0.377111170358821
27.3848821934166	49.3687831265	1.10569061819319	-0.102384297371061
41.7106328461166	25.0019330259167	-0.222724492677698	0.134628390181763
20.0107340736834	29.3553605431832	1.0956103150631	0.640310586123001
35.0467977379498	35.3537851557833	-0.0191175501474534	0.07706777353308
24.9967173351	33.6738486751667	1.00379884560471	-0.150712762109481
34.4539976537	26.3864389444167	-0.407355331800087	0.562115362643571
18.3841521810168	32.9858089482501	0.275028966126286	-0.0711349904264763
20.797358838	32.3926321446999	-0.177060334128331	-0.0649031727529844
24.7401286830499	26.4031884073834	0.776660468745709	1.01413709797863
33.9239282852167	34.8980660200999	-0.424878270562305	0.262879994257589
30.4406251762499	22.1645695655833	-0.194049824401215	1.6069616975757
28.2986591439832	26.7344684141168	-0.35401280114843	0.125289352853126
18.1450934550668	23.0500798768833	-0.0926983078826071	0.859025690257724
19.99555246345	29.6312105278167	0.245906163306983	0.459786683993865
NaN	15.5528275907502	NaN	0.415146002711689
